# Supplementary material for: Characteristics of self-motion sensation after major earthquakes: An internet survey
Source: PLoS One. 2025 Sep 17;20(9):e0330450. doi: 10.1371/journal.pone.0330450 (PMC12443278; doi:10.1371/journal.pone.0330450)
Supplement: S3 File — Anonymized raw data used for statistical analysis. (XLSX) [file pone.0330450.s003.xlsx]

## Sheet: data set
Q1) Sex	Q2) Age group	Q3) History of dizziness treatment	Q3) Experienced dizziness without a hospital visit	Q3) Motion sickness	Q3) Frequent headaches	Q3) Nervous, Sensitive	Q3) Anxiety	Q3) Not applicable	Q4) Region	Q5) Number of SMS	Q6) First time feeling	Q7) Duration	Q8) disturbances in your daily life	Q9) Anxious, Scared	Q10) body swaying	Q10) wobbly underfoot	Q10) difficulty walking	Q10) view spinning	Q10) view spinning when the head is moved	Q10) Worsening of hearing	Q10) Tinnitus	Q10) Headache	Q10) Nausea	Q10) Vomiting	Q10) Other	Q11) While standing	Q11) While walking	Q11) While sitting	Q11) While lying down	Q11) In a vehicle	Q11) Shaking or moving head	Q11) In any posture	Q11) Other	Q12) Symptom persistence
1	3	0	0	0	0	0	0	1	2	3
1	1	0	0	0	0	0	0	1	3	3
0	3	0	0	0	0	0	0	1	1	3
1	2	0	0	0	1	0	0	0	2	2	1	1	1	1	1	0	0	0	0	0	0	0	0	0	0	0	0	1	0	0	0	0	0	2
1	2	0	0	0	0	0	0	1	2	2	1	1	1	1	1	0	0	0	0	0	0	0	0	0	0	0	0	0	1	0	0	0	0	1
1	2	0	0	0	0	0	0	1	3	3
0	1	0	0	0	0	0	0	1	2	3
1	2	0	0	0	0	0	0	1	2	3
1	3	0	1	0	0	0	0	0	1	3
0	1	0	1	0	1	1	0	0	3	2	2	1	2	2	1	0	0	0	0	0	0	1	0	0	0	1	0	1	0	0	0	0	0	1
0	2	1	0	0	1	0	0	0	2	2	3	2	3	2	1	0	0	1	1	0	0	1	1	0	0	0	0	0	0	0	0	1	0	5
1	2	0	0	0	0	0	0	1	1	3
1	0	0	0	0	0	0	0	1	2	3
0	1	0	0	0	0	0	0	1	3	3
1	1	0	0	0	1	0	0	0	1	2	1	1	1	1	1	0	0	0	0	0	0	0	0	0	0	1	0	0	0	0	0	0	0	1
1	1	0	0	1	0	0	0	0	3	3
1	2	0	1	0	0	0	0	0	3	2	3	1	1	1	0	0	0	1	0	0	0	0	0	0	0	1	0	0	0	0	0	0	0	4
1	3	0	0	0	0	0	0	1	2	2	3	1	1	2	1	0	0	0	0	0	0	0	0	0	0	1	0	0	0	0	0	0	0	1
1	2	1	0	0	0	0	0	0	3	3
1	1	0	1	0	0	0	0	0	2	2	1	1	1	2	1	0	0	0	0	0	0	0	0	0	0	0	0	1	0	0	0	0	0	2
0	3	1	0	1	0	0	0	0	1	2	3	1	2	1	1	0	0	0	0	0	0	0	0	0	0	1	0	1	1	0	0	0	0	4
1	1	0	0	1	0	0	1	0	1	1	1	2	3	1	1	1	0	0	0	0	0	0	0	0	0	1	0	1	1	0	0	0	0	2
1	2	0	0	0	0	0	0	1	2	3
0	2	0	1	1	0	0	0	0	1	2	2	1	2	1	1	0	0	0	0	0	0	0	0	0	1	0	0	1	0	0	0	0	0	1
1	2	0	0	0	0	0	0	1	2	2	1	1	1	1	1	0	0	0	0	0	0	0	0	0	0	0	0	1	0	0	0	0	0	5
1	2	0	1	0	0	0	0	0	2	2	3	1	1	1	1	0	0	0	1	0	0	0	0	0	0	0	0	1	0	0	1	0	0	4
1	2	0	0	0	0	0	0	1	2	3
1	2	0	0	0	1	0	0	0	3	2	1	1	2	1	1	1	0	0	0	0	0	0	0	0	0	1	0	0	0	0	0	0	0	1
1	1	0	0	0	0	0	0	1	1	2	3	1	1	1	1	0	0	0	0	0	0	0	0	0	0	0	0	1	0	0	0	0	0	1
1	2	0	1	1	1	0	1	0	1	2	3	1	2	3	1	1	0	0	0	0	0	0	0	0	0	1	0	0	0	0	0	0	0	1
1	2	0	0	0	0	0	0	1	2	3
1	2	0	0	0	1	0	0	0	2	3
1	1	0	0	0	0	0	0	1	1	2	2	1	1	2	1	0	0	0	0	0	0	0	0	0	0	0	0	1	0	0	0	0	0	4
1	1	0	1	1	1	0	1	0	1	2	2	1	2	2	1	0	0	0	0	0	1	0	0	0	0	1	0	1	1	0	0	0	0	1
1	2	0	0	0	0	0	0	1	2	3
0	2	0	0	0	0	0	0	1	3	3
1	3	0	0	0	0	0	0	1	2	2	1	1	1	1	1	0	0	0	0	0	0	0	0	0	0	0	0	1	0	0	0	0	0	2
1	1	0	1	0	0	0	0	0	1	2	1	1	1	1	1	0	0	0	0	0	0	0	0	0	0	1	0	1	1	0	0	0	0	1
1	1	0	0	0	1	0	1	0	1	2	3	1	3	2	1	0	0	0	0	0	0	0	0	0	0	1	0	1	0	0	0	0	0	2
1	2	0	0	0	0	0	0	1	2	3
0	2	0	0	0	0	0	1	0	1	1	1	1	3	4	1	0	0	0	0	0	0	0	0	0	0	0	0	0	1	0	0	0	0	4
1	1	0	1	0	0	0	0	0	2	1	1	1	1	1	1	0	0	0	0	0	0	0	0	0	0	1	0	0	0	0	0	0	0	1
0	2	0	1	1	1	1	0	0	1	2	1	1	2	1	1	0	0	0	0	0	0	0	0	0	0	1	0	0	0	0	0	0	0	1
1	3	0	0	0	0	0	0	1	3	2	1	1	1	1	1	0	0	0	0	0	0	0	0	0	0	0	0	1	0	0	0	0	0	1
0	1	0	1	1	1	0	1	0	2	1	1	2	3	2	1	1	0	0	0	0	0	0	0	0	0	1	1	1	0	0	0	0	0	1
1	1	0	0	1	0	0	0	0	2	3
1	3	0	0	1	0	0	0	0	1	2	3	1	1	1	1	0	0	0	0	0	0	0	0	0	0	0	0	1	0	0	0	0	0	5
0	2	1	0	0	1	0	0	0	1	3
1	2	0	0	0	0	0	0	1	2	3
0	1	0	0	0	0	0	0	1	2	2	1	1	1	1	1	0	0	0	0	0	0	0	0	0	0	1	0	0	0	0	0	0	0	1
1	2	0	0	0	0	0	0	1	1	2	1	1	1	1	1	0	0	0	0	0	0	0	0	0	0	0	0	1	0	0	0	0	0	1
1	2	0	0	0	0	0	0	1	2	1	1	1	2	2	1	0	0	0	0	0	0	0	0	0	0	0	0	1	0	0	0	0	0	1
1	2	0	1	0	0	0	0	0	3	3
1	2	0	0	0	0	0	0	1	1	2	1	1	1	2	1	0	0	0	0	0	0	0	0	0	0	0	0	1	1	0	0	0	0	3
1	2	0	0	0	0	0	0	1	3	3
0	0	0	0	0	1	0	0	0	1	1	1	1	3	3	1	0	0	0	0	0	0	0	0	0	0	1	0	0	0	0	0	0	0	4
1	2	0	0	0	0	0	0	1	2	3
0	2	0	0	0	1	1	1	0	2	2	3	1	3	2	1	1	1	0	0	0	1	1	0	0	0	1	1	1	0	0	0	0	0	5
1	2	0	0	0	0	0	0	1	3	3
1	3	0	0	0	0	1	1	0	1	3
1	1	0	1	0	0	1	1	0	3	3
1	1	0	1	1	1	0	0	0	1	2	1	1	1	1	1	0	0	0	0	0	0	0	0	0	0	0	0	1	0	0	0	0	0	4
1	3	0	0	0	0	0	0	1	1	3
1	2	0	0	0	0	0	0	1	3	3
1	2	0	0	1	0	0	0	0	3	3
1	2	0	1	1	0	1	0	0	3	1	2	1	2	1	1	0	0	1	1	0	0	0	1	0	0	1	0	1	0	0	1	0	0	1
1	2	0	0	0	0	1	0	0	3	3
1	2	0	0	0	0	1	1	0	1	2	1	1	1	1	1	0	0	0	0	0	0	0	0	0	0	1	0	1	1	0	0	0	0	2
1	1	0	0	0	0	0	0	1	2	3
1	2	0	1	0	0	0	0	0	2	1	3	1	1	1	0	0	0	0	1	0	0	0	0	0	0	0	0	0	1	0	1	0	0	1
1	3	0	0	0	0	0	0	1	1	2	1	1	1	1	1	0	0	0	0	0	0	0	0	0	0	0	0	1	0	0	0	0	0	2
1	2	0	1	1	0	1	0	0	2	2	3	3	3	2	0	0	1	1	0	0	0	1	1	0	0	1	0	1	0	0	0	0	0	5
0	2	0	0	0	0	0	0	1	3	3
1	2	0	1	1	1	0	0	0	1	2	4	4	4	4	1	1	1	0	0	0	0	0	1	0	0	1	1	0	0	0	1	0	0	5
0	1	0	1	1	0	0	0	0	1	1	1	2	2	2	1	0	0	0	0	0	1	1	1	0	0	1	1	0	0	0	0	0	0	4
0	1	0	0	0	0	0	0	1	1	1	1	2	2	1	1	0	0	0	0	0	0	0	0	0	0	1	0	0	0	0	0	0	0	1
1	2	0	0	0	0	0	0	1	1	1	1	2	3	2	1	0	0	0	0	0	0	0	0	0	0	1	0	0	1	0	0	0	0	4
1	3	0	1	0	0	1	0	0	3	3
1	0	0	0	0	0	0	0	1	2	1	1	1	1	1	1	0	0	0	0	0	0	0	0	0	0	0	0	0	0	0	0	1	0	2
1	1	0	0	0	0	0	0	1	1	3
1	2	0	0	1	0	0	0	0	1	3
1	2	0	0	0	0	0	0	1	2	2	1	1	2	1	1	0	0	0	0	0	0	0	0	0	0	0	0	1	0	0	0	0	0	5
1	2	0	0	0	0	0	0	1	1	2	1	1	2	2	1	0	0	0	0	0	0	0	0	0	0	0	0	0	1	0	0	0	0	1
0	2	0	0	0	0	0	0	1	2	2	1	1	1	1	1	0	0	0	0	0	0	0	0	0	0	0	0	1	0	0	0	0	0	4
1	3	0	0	0	0	0	0	1	1	3
1	3	0	0	0	0	0	1	0	2	3
1	1	0	0	0	0	0	0	1	1	3
0	2	0	0	0	0	0	0	1	2	2	1	1	1	3	1	0	0	0	0	0	0	0	0	0	0	0	0	0	0	0	0	1	0	4
1	2	0	0	0	1	0	0	0	2	1	1	1	1	1	1	0	0	0	0	0	0	0	0	0	0	1	1	0	1	0	0	0	0	1
1	2	0	0	0	0	0	0	1	1	3
1	2	0	0	1	0	0	0	0	1	2	1	1	1	1	1	0	0	0	0	0	0	0	0	0	0	0	0	0	1	0	0	0	0	1
1	2	0	0	0	0	0	0	1	3	2	1	2	1	1	0	1	0	0	0	0	0	0	0	0	0	1	0	0	0	0	0	0	0	1
1	2	0	0	0	0	0	0	1	3	3
1	2	0	1	0	0	0	0	0	3	3
1	3	1	0	0	0	0	0	0	1	3
1	2	0	0	0	0	0	0	1	3	3
0	2	0	0	0	0	0	1	0	1	3
0	1	0	0	0	0	0	0	1	3	3
1	1	0	0	0	0	0	1	0	3	3
1	1	1	0	0	0	0	0	0	2	3
0	1	1	0	0	0	0	0	0	1	2	1	3	3	4	1	0	0	0	0	0	0	0	0	0	0	1	1	0	1	0	0	0	0	5
1	2	0	0	0	0	0	0	1	1	1	1	1	2	2	0	1	0	0	0	0	0	0	0	0	0	1	0	0	0	0	0	0	0	4
0	1	1	0	0	0	0	0	0	2	2	1	1	2	4	1	0	0	0	0	0	0	0	0	0	0	0	0	1	0	0	0	0	0	4
0	2	0	0	1	0	0	0	0	2	2	2	1	2	1	1	0	0	0	0	0	0	0	0	0	1	1	1	0	0	0	0	0	0	4
1	3	0	1	0	0	0	0	0	1	2	1	2	2	2	0	0	0	0	0	1	1	0	0	0	0	0	0	1	1	0	0	0	0	1
1	1	0	0	0	1	1	1	0	2	2	1	1	2	1	1	0	0	0	0	0	0	0	0	0	0	0	0	0	1	0	0	0	0	4
0	2	0	0	0	1	0	0	0	3	3
1	2	0	1	0	0	0	0	0	2	1	1	1	3	2	0	0	0	0	0	0	1	0	0	0	0	1	0	1	0	0	0	0	0	1
1	1	0	0	0	0	0	0	1	2	3
1	1	0	0	0	0	1	0	0	1	2	3	4	3	3	0	1	0	0	0	0	0	0	0	0	0	0	1	0	0	0	0	0	0	3
0	2	1	0	0	0	0	0	0	1	2	1	1	1	1	1	0	0	0	0	0	0	0	0	0	0	0	0	1	0	0	0	0	0	1
0	2	0	0	0	0	0	0	1	1	3
1	3	0	0	0	0	0	0	1	2	2	1	1	1	1	1	0	0	0	0	0	0	0	0	0	0	0	0	1	0	0	0	0	0	2
1	2	0	1	1	1	0	0	0	3	2	2	2	2	2	1	0	0	0	0	0	0	1	0	0	0	1	0	0	0	0	0	0	0	1
1	3	1	0	0	1	0	0	0	2	2	1	1	1	1	1	0	0	0	0	0	0	0	0	0	0	0	0	1	0	0	0	0	0	1
0	1	0	0	0	0	0	1	0	1	3
1	3	0	0	1	0	0	0	0	2	3
0	2	0	0	0	0	0	0	1	2	1	1	1	1	1	1	0	0	0	0	0	0	0	0	0	0	1	0	0	0	0	0	0	0	3
1	1	0	0	0	0	0	0	1	3	3
1	1	0	0	0	1	0	0	0	1	1	3	1	2	2	0	0	0	0	0	0	0	1	0	0	0	1	0	0	0	0	0	0	0	4
1	2	0	0	0	0	0	0	1	2	1	1	1	1	1	1	0	0	0	0	0	0	0	0	0	0	1	0	0	0	0	0	0	0	2
1	3	0	1	0	0	0	0	0	2	2	1	1	1	1	1	0	0	0	0	0	0	0	0	0	0	1	0	1	0	0	0	0	0	1
1	2	0	0	0	0	0	0	1	1	2	1	1	1	1	0	1	0	0	0	0	0	0	0	0	0	0	0	1	0	0	0	0	0	1
0	3	0	1	0	0	0	0	0	3	2	2	1	2	2	1	0	0	0	1	0	0	0	0	0	0	0	0	0	1	0	1	0	0	3
1	2	0	0	0	0	0	0	1	2	3
0	1	0	0	0	0	0	0	1	3	3
0	1	0	0	0	0	0	0	1	1	3
1	2	0	0	0	0	0	0	1	1	1	2	2	3	2	0	1	0	0	0	0	0	0	0	0	0	0	1	0	0	0	0	0	0	5
1	3	0	0	0	0	0	0	1	1	3
1	3	0	0	0	0	0	0	1	1	3
0	2	0	0	0	0	0	0	1	3	3
1	1	0	0	1	0	0	0	0	1	1	1	1	1	2	1	0	0	0	0	0	0	0	0	0	0	0	0	1	1	0	0	0	0	4
1	3	0	0	0	0	0	0	1	2	3
0	2	0	0	1	0	0	0	0	2	1	1	1	1	2	0	0	0	0	0	0	0	0	0	0	1	0	0	0	1	0	0	0	0	2
1	3	0	0	0	0	0	0	1	2	3
1	2	0	0	0	0	0	0	1	2	2	1	1	1	1	1	0	0	0	0	0	0	0	0	0	0	1	0	0	0	0	0	0	0	1
1	2	0	0	0	0	0	0	1	1	3
0	3	0	0	0	1	0	0	0	1	2	1	1	2	2	1	0	0	0	0	0	0	0	0	0	0	0	0	1	0	0	0	0	0	4
0	1	0	1	0	1	0	0	0	1	2	1	1	1	1	1	1	0	0	0	0	0	0	0	0	0	0	0	1	1	0	0	0	0	3
1	3	0	0	0	0	0	0	1	3	3
1	3	0	1	0	0	0	0	0	2	2	1	1	2	2	1	0	0	0	0	0	0	0	0	0	0	0	0	1	0	0	0	0	0	1
0	2	0	0	0	0	0	0	1	1	3
1	1	1	0	0	0	0	0	0	2	2	1	1	1	2	1	0	0	0	0	0	0	0	0	0	0	0	0	1	0	0	0	0	0	2
0	1	0	1	0	1	1	0	0	3	2	3	4	3	2	0	0	0	1	0	0	0	1	0	0	0	0	0	1	0	0	0	0	0	4
0	1	0	1	0	0	0	0	0	2	3
1	1	0	0	0	0	0	0	1	2	3
0	1	0	1	0	0	0	0	0	3	3
1	2	0	0	0	0	0	0	1	1	2	2	1	1	1	1	0	0	0	0	0	0	0	0	0	0	0	0	1	0	0	0	0	0	2
0	0	0	0	1	0	0	0	0	1	1	1	1	1	2	0	0	0	0	0	0	0	0	0	0	1	1	0	1	1	0	0	0	0	3
1	2	0	0	0	0	0	0	1	2	2	1	1	1	1	1	0	0	0	0	0	0	0	0	0	0	0	0	1	0	0	0	0	0	3
0	1	0	0	0	1	0	0	0	2	2	1	1	1	1	1	0	0	0	0	0	0	0	0	0	0	0	0	0	0	0	0	1	0	1
1	2	1	0	0	1	0	0	0	2	1	3	2	3	1	1	1	0	0	1	0	1	1	1	1	0	0	1	0	0	0	0	0	0	4
1	1	1	0	0	0	0	0	0	1	1	1	2	4	3	1	0	0	0	0	0	1	0	1	1	0	0	0	0	0	0	0	1	0	5
1	2	0	0	1	0	0	0	0	3	3
1	3	0	1	0	0	0	0	0	3	3
0	2	0	0	0	0	0	0	1	2	2	2	1	1	2	1	0	0	0	0	0	0	0	0	0	0	0	0	0	1	0	0	0	0	4
1	2	0	0	0	0	0	0	1	3	3
1	2	0	0	0	0	0	0	1	2	2	1	1	1	1	1	0	0	0	0	0	0	0	0	0	0	0	0	1	0	0	0	0	0	4
1	2	0	0	0	0	0	0	1	2	2	1	1	1	1	0	0	0	0	0	0	0	0	0	0	1	0	0	1	0	0	0	0	0	4
1	2	0	0	0	0	0	0	1	2	3
0	3	0	0	0	0	0	0	1	2	3
1	1	0	1	1	1	1	1	0	1	2	2	4	3	3	1	1	0	1	0	1	1	1	0	0	0	1	0	1	0	0	1	0	0	1
1	2	0	0	0	0	0	0	1	1	3
1	2	0	0	0	1	0	0	0	1	3
1	2	0	0	0	1	0	0	0	3	3
1	2	1	0	0	0	0	1	0	2	1	1	2	3	3	1	1	1	0	1	0	1	0	1	0	0	0	0	1	0	0	0	0	0	4
1	2	0	1	1	0	0	0	0	1	2	2	2	2	3	1	1	0	0	0	0	1	1	1	0	0	1	1	0	0	0	1	0	0	4
1	1	0	0	0	0	0	0	1	1	3
1	2	0	0	0	0	0	0	1	2	3
0	2	0	1	1	0	0	0	0	1	2	1	1	1	3	1	0	0	0	0	0	0	0	0	0	0	0	0	0	1	0	0	0	0	1
0	1	0	0	1	1	1	1	0	3	2	1	1	1	1	1	0	0	0	0	0	0	0	0	0	0	1	0	0	0	0	0	0	0	1
1	2	0	0	0	0	0	0	1	2	1	2	1	1	4	1	0	0	0	0	0	0	0	0	0	0	1	0	0	0	0	0	0	0	1
1	1	0	0	0	0	0	0	1	1	3
0	2	0	0	0	0	0	1	0	1	2	1	1	1	1	1	0	0	0	0	0	0	0	0	0	0	0	0	1	0	0	0	0	0	4
0	1	0	1	0	1	0	0	0	2	3
0	2	0	0	0	1	0	1	0	1	2	1	1	2	2	1	0	0	0	1	0	0	0	0	0	0	1	0	1	0	0	0	0	0	4
1	2	0	0	0	0	0	0	1	1	1	1	3	3	3	1	1	1	0	0	0	0	0	0	0	0	0	0	0	1	0	0	0	0	3
1	3	0	0	1	0	0	0	0	1	3
1	2	0	0	1	0	0	0	0	2	1	1	1	2	1	1	0	0	0	0	0	0	0	0	0	0	0	0	0	1	0	0	0	0	1
1	2	0	0	1	0	1	0	0	1	1	3	1	1	1	0	1	0	0	0	0	0	0	0	0	0	1	0	0	0	0	1	0	0	5
1	1	0	0	0	0	0	0	1	2	1	1	1	2	4	1	0	0	0	0	0	0	0	0	0	0	1	0	1	1	0	0	0	0	4
1	3	0	1	0	0	0	1	0	2	2	2	1	2	2	1	0	0	0	1	0	0	0	0	0	0	0	0	1	0	0	0	0	0	3
1	2	0	0	0	0	0	0	1	2	3
0	1	0	0	1	0	0	0	0	1	3
1	2	0	0	0	0	0	0	1	1	1	1	1	1	1	1	0	0	0	0	0	0	0	0	0	0	0	0	0	1	0	0	0	1	3
1	1	0	0	0	0	0	0	1	2	3
1	3	0	0	0	0	0	0	1	2	3
1	3	0	0	0	0	0	0	1	3	3
1	2	0	0	0	0	0	0	1	1	1	2	2	2	2	1	0	0	0	0	0	0	0	0	0	0	0	0	0	1	0	0	0	0	3
1	3	1	0	0	0	1	0	0	1	2	3	2	3	2	0	0	0	0	0	0	1	0	0	0	0	0	1	0	0	0	1	0	0	5
1	2	0	0	0	0	0	1	0	2	2	1	1	1	2	1	0	0	0	0	0	0	0	0	0	0	0	0	1	0	0	0	0	0	4
0	1	0	1	0	0	0	0	0	2	2	1	1	2	1	1	0	0	0	0	0	0	0	0	0	0	1	0	1	0	0	0	0	0	2
1	2	0	0	0	0	0	0	1	2	3
1	3	0	0	0	0	0	0	1	1	1	1	1	2	2	1	0	0	0	0	0	0	0	0	0	0	0	0	1	0	0	1	0	0	4
0	1	0	1	0	1	0	0	0	1	2	1	1	1	1	1	0	0	0	0	0	0	0	0	0	0	0	0	1	0	0	0	0	0	2
0	2	0	0	0	1	0	0	0	1	2	1	1	1	1	1	0	0	0	0	0	0	0	0	0	0	0	0	1	0	0	0	0	0	1
1	3	0	1	0	0	0	0	0	1	2	3	1	2	2	1	0	0	0	0	0	1	0	0	0	0	1	0	0	0	0	0	0	0	1
1	1	0	0	0	0	1	1	0	1	2	1	1	2	1	1	0	0	0	0	0	0	0	0	0	0	1	0	0	0	0	0	0	0	4
1	1	0	0	0	0	0	0	1	1	3
1	2	0	0	0	0	0	0	1	1	2	1	1	2	1	1	0	0	0	0	0	0	0	0	0	0	0	0	0	1	0	0	0	0	2
1	2	1	0	0	0	0	0	0	1	1	3	2	2	2	0	0	0	0	0	0	0	1	0	0	0	1	0	0	0	0	0	0	0	4
1	1	0	0	0	0	1	1	0	3	3
0	1	0	1	0	1	0	0	0	2	2	2	3	3	2	1	0	0	0	0	0	0	1	0	0	0	0	0	0	0	0	1	0	0	5
0	2	0	0	0	1	0	0	0	3	3
0	2	0	1	0	1	1	1	0	1	2	3	1	1	2	1	0	0	0	0	0	0	0	0	0	0	0	0	1	0	0	0	0	0	5
1	3	0	0	0	0	0	0	1	1	1	1	1	1	1	1	0	0	0	0	0	0	0	0	0	0	0	0	1	0	0	0	0	0	4
1	2	0	0	0	1	1	1	0	2	2	1	1	1	1	1	0	0	0	0	0	0	0	0	0	0	1	0	0	0	0	0	0	0	1
1	2	0	0	0	0	0	0	1	3	3
1	0	0	0	1	1	1	0	0	1	3
0	1	0	0	1	0	0	1	0	1	1	1	1	2	2	1	0	0	0	0	0	0	0	0	0	0	0	0	1	1	0	0	0	0	4
1	2	0	0	0	0	0	0	1	1	2	1	2	1	2	1	0	0	0	0	0	0	0	0	0	0	1	0	0	0	0	0	0	0	1
1	2	0	1	0	1	0	0	0	3	1	3	1	1	1	1	0	0	0	0	0	0	0	0	0	0	0	0	0	1	0	0	0	0	4
1	2	0	0	0	0	0	0	1	1	1	1	1	1	1	1	0	0	0	0	0	0	0	0	0	0	0	0	0	1	0	0	0	0	1
1	2	1	0	1	0	0	0	0	2	1	1	1	3	2	1	0	0	1	0	0	0	0	0	0	0	0	0	0	0	0	1	0	0	4
1	2	0	0	0	0	0	0	1	1	1	2	2	2	1	0	0	0	0	0	0	0	1	0	0	0	1	0	0	0	0	1	0	0	1
1	1	0	0	0	0	0	0	1	2	3
1	1	0	1	1	1	1	1	0	1	1	1	6	3	4	1	0	0	0	0	0	1	1	0	0	0	0	0	1	1	0	0	0	0	4
0	3	1	0	0	0	0	0	0	1	3
1	2	0	0	0	0	0	0	1	1	2	2	1	1	2	1	0	0	0	0	0	0	0	0	0	0	0	0	1	0	0	0	0	0	1
1	1	0	0	1	0	0	0	0	3	3
0	2	1	0	1	0	0	0	0	1	1	1	1	2	1	1	0	0	0	0	0	0	0	0	0	0	0	0	1	1	0	0	0	0	2
1	3	0	0	0	0	0	0	1	2	2	1	1	1	1	1	0	0	0	0	0	0	0	0	0	0	0	0	1	0	0	0	0	0	2
1	1	0	0	0	0	1	0	0	1	3
0	2	1	0	0	0	0	0	0	1	1	1	1	3	2	1	0	0	0	0	0	0	0	0	0	0	1	0	1	1	0	0	0	0	4
1	2	0	0	0	0	0	0	1	2	3
1	2	0	0	0	0	0	0	1	2	1	1	1	4	2	1	0	0	0	0	0	0	0	0	0	0	0	0	0	1	0	0	0	0	4
1	2	0	1	0	0	0	0	0	2	1	1	1	2	1	1	0	0	0	0	0	0	0	0	0	0	0	0	0	1	0	0	0	0	4
1	2	0	1	0	1	0	0	0	2	1	3	2	3	2	1	1	1	0	0	0	1	1	0	0	0	1	1	0	0	0	0	0	0	5
1	0	0	0	0	0	0	0	1	1	3
0	1	1	0	0	1	1	1	0	3	1	3	1	3	2	0	0	0	0	1	1	1	1	0	0	0	1	1	0	0	0	1	0	0	5
0	1	0	0	1	1	1	0	0	2	1	1	1	2	2	1	0	0	0	0	0	1	0	0	0	0	0	0	1	0	0	0	0	0	4
0	2	0	1	1	1	0	0	0	3	3
1	2	0	0	0	0	0	0	1	3	3
1	2	1	0	0	0	0	0	0	2	2	3	1	3	2	1	0	0	0	0	0	0	0	0	0	0	0	0	0	0	0	1	0	0	1
1	3	0	1	0	0	0	0	0	1	2	3	1	2	2	0	1	0	0	0	0	0	0	0	0	0	1	0	0	0	0	0	0	0	5
1	3	0	0	0	0	0	0	1	2	2	3	1	1	1	1	0	0	0	0	0	0	0	0	0	0	0	0	1	0	0	0	0	0	1
1	2	0	0	0	0	0	1	0	2	2	1	1	1	1	1	0	0	0	0	0	0	0	0	0	0	0	0	1	0	0	0	0	0	4
0	2	0	0	0	0	0	0	1	2	3
1	0	0	0	0	0	0	0	1	3	3
0	2	0	0	0	0	0	0	1	1	2	1	1	1	1	1	0	0	0	0	0	0	0	0	0	0	0	0	0	0	0	0	0	1	4
1	1	0	0	0	1	1	1	0	1	3
1	2	0	0	0	1	0	0	0	1	1	2	1	2	2	1	0	0	0	0	0	0	0	0	0	0	0	0	1	0	0	0	0	0	4
0	1	0	0	0	0	0	0	1	1	1	1	1	4	3	1	0	0	0	0	0	1	0	0	0	0	1	0	0	0	0	0	0	0	4
1	0	0	0	1	1	1	0	0	2	1	1	1	3	1	1	0	0	1	0	0	0	0	0	0	0	0	0	0	1	0	0	0	0	1
0	0	0	0	1	0	0	0	0	1	2	1	1	1	1	1	0	0	0	0	0	0	0	0	0	0	0	0	1	0	0	0	0	0	1
0	1	0	0	0	0	0	1	0	2	2	1	1	2	4	1	0	0	0	0	0	0	0	0	0	0	0	0	1	1	0	0	0	0	3
0	2	0	0	0	0	0	0	1	2	2	1	1	1	3	1	0	0	0	0	0	0	0	0	0	0	0	0	0	1	0	0	0	0	3
1	2	0	0	0	0	0	0	1	1	3
1	2	0	0	0	0	0	0	1	3	3
1	1	0	1	0	0	0	0	0	1	3
1	2	0	0	0	0	0	0	1	2	1	1	1	1	1	1	0	0	0	0	0	0	0	0	0	0	0	0	1	0	0	0	0	0	1
0	1	0	0	0	1	0	0	0	1	3
1	2	0	1	0	0	0	0	0	1	1	1	2	1	3	1	1	1	0	0	0	0	0	0	0	0	1	0	0	0	0	0	0	0	1
0	2	1	0	0	1	0	0	0	3	2	3	1	2	2	0	0	0	0	0	1	1	0	0	0	0	0	0	0	0	0	0	1	0	4
1	1	0	0	0	0	0	0	1	2	2	3	2	2	1	1	0	0	0	0	0	0	0	0	0	0	1	0	0	0	0	0	0	0	1
1	1	0	0	0	0	0	0	1	3	3
1	3	1	0	0	0	0	0	0	1	1	1	2	1	1	1	0	0	0	0	0	0	0	0	0	0	0	0	1	0	0	0	0	0	1
1	3	0	0	0	1	1	0	0	2	2	3	1	1	1	1	0	0	0	0	0	0	0	0	0	0	0	0	0	1	0	0	0	0	1
1	3	0	0	0	0	0	0	1	2	1	1	1	1	1	1	0	0	0	0	0	0	0	0	0	0	1	0	0	0	0	0	0	0	1
1	2	0	0	0	0	0	0	1	2	2	1	1	2	1	1	0	0	0	0	0	0	0	0	0	0	0	0	1	0	0	0	0	0	1
1	1	0	0	0	0	0	0	1	3	1	3	1	2	1	1	0	0	0	0	0	0	0	0	0	0	0	0	0	0	0	0	1	0	4
0	3	0	0	0	0	0	0	1	2	3
1	2	0	0	1	0	0	0	0	2	3
1	3	0	0	0	0	0	0	1	2	3
1	1	0	0	0	0	0	0	1	1	1	3	1	3	1	1	0	0	0	0	0	0	0	0	0	0	1	0	0	0	0	0	0	0	1
1	3	0	1	0	0	0	1	0	2	1	3	1	2	1	0	1	0	0	0	1	1	0	0	0	0	1	0	0	0	0	0	0	0	1
0	1	0	0	0	0	0	0	1	3	3
0	1	0	0	0	0	0	0	1	2	3
0	2	0	0	0	0	0	0	1	3	1	1	1	1	1	1	0	0	0	0	0	0	0	0	0	0	1	0	0	0	0	0	0	0	1
1	2	0	0	1	0	0	0	0	2	2	1	2	1	2	1	0	0	0	0	0	0	0	0	0	0	0	0	0	1	0	0	0	0	3
1	2	0	0	0	0	0	0	1	2	1	1	1	3	2	1	0	0	0	0	0	0	0	0	0	0	0	0	1	0	0	0	0	0	1
1	2	0	0	0	1	0	0	0	2	1	1	1	3	2	1	1	0	0	0	0	0	0	0	0	0	1	0	1	1	0	0	0	0	4
1	2	0	0	0	0	0	0	1	1	3
1	2	0	0	0	0	0	0	1	2	3
1	2	0	0	0	0	1	0	0	3	3
0	0	0	0	0	1	0	0	0	3	3
0	1	1	0	0	0	0	0	0	2	2	2	1	2	1	1	0	0	0	0	0	0	0	0	0	0	1	0	0	0	0	0	0	0	1
1	1	0	0	0	0	0	0	1	1	1	2	2	1	1	1	0	0	0	0	0	0	0	0	0	0	1	0	0	0	0	0	0	0	1
1	1	0	0	0	0	0	0	1	2	3
1	3	1	0	0	0	0	0	0	3	3
1	2	0	0	0	0	0	0	1	2	2	1	1	1	1	1	0	0	0	0	0	0	0	0	0	0	0	0	1	1	0	0	0	0	3
1	2	0	0	1	0	0	0	0	1	3
1	2	0	0	0	0	0	0	1	1	1	1	5	3	3	1	0	0	0	0	0	0	0	0	0	0	0	0	0	0	0	0	1	0	1
0	3	0	0	0	0	0	0	1	2	3
0	0	0	1	1	0	0	1	0	1	2	1	1	1	1	1	0	0	0	0	0	0	0	0	0	0	0	0	1	0	0	0	0	0	1
1	3	0	0	0	0	0	0	1	2	3
0	1	0	1	1	1	0	0	0	2	2	1	1	2	2	1	1	1	0	0	0	0	1	0	0	0	1	0	0	0	0	0	0	0	2
1	2	0	0	0	0	0	0	1	1	2	1	1	2	1	1	0	0	0	0	0	0	0	0	0	0	0	0	0	0	0	0	1	0	4
1	2	0	0	0	0	0	0	1	1	1	1	1	1	2	1	0	0	0	0	0	0	0	0	0	0	0	0	1	0	0	0	0	0	4
1	3	0	1	0	0	0	0	0	3	3
0	1	0	0	0	0	0	0	1	1	2	1	1	1	1	1	0	0	0	0	0	0	0	0	0	0	0	0	0	0	0	0	1	0	4
1	2	0	0	0	0	0	0	1	3	3
1	2	0	0	1	0	0	0	0	2	2	1	1	1	1	1	0	0	0	0	0	0	0	0	0	0	0	0	1	0	0	0	0	0	1
1	2	1	0	0	0	0	0	0	1	1	1	1	1	2	0	0	0	0	0	0	1	0	0	0	0	1	0	0	0	0	0	0	0	4
1	3	0	1	0	0	0	0	0	1	1	1	1	2	2	1	0	0	0	0	0	0	0	0	0	0	0	0	1	0	0	0	0	0	5
1	3	0	0	0	0	0	0	1	2	1	1	1	1	1	1	0	0	0	0	0	0	0	0	0	0	1	0	0	0	0	0	0	0	2
1	1	0	0	0	0	0	0	1	2	2	1	1	1	1	1	0	0	0	0	0	0	0	0	0	0	0	0	0	0	0	0	1	0	1
1	1	0	1	0	0	0	1	0	1	2	1	1	1	1	1	0	0	0	0	0	0	0	0	0	0	0	0	1	0	0	0	0	0	3
1	3	0	0	0	0	0	0	1	2	3
1	2	0	1	0	1	1	1	0	3	2	2	2	2	2	1	0	0	0	1	0	0	0	0	0	0	0	0	1	0	0	0	0	0	1
1	0	0	0	0	0	1	0	0	3	3
1	2	0	0	0	0	0	0	1	2	2	1	1	1	1	1	0	0	0	0	0	0	0	0	0	0	0	0	0	1	0	0	0	0	1
0	1	1	0	0	1	1	1	0	2	1	2	1	1	1	1	0	0	0	0	0	0	0	0	0	0	0	0	1	0	0	0	0	0	3
0	1	0	1	0	0	0	0	0	1	1	1	1	2	2	1	0	0	0	0	0	1	0	0	0	0	1	0	1	1	0	0	0	0	3
0	2	0	0	1	0	0	1	0	1	2	3	1	2	1	0	0	0	1	0	1	1	0	1	0	0	0	0	0	0	0	0	1	0	5
0	1	0	0	0	0	1	0	0	1	2	1	1	3	2	1	0	0	0	0	0	0	0	0	0	0	0	0	0	1	0	0	0	0	3
1	2	0	1	0	0	0	0	0	2	2	2	2	2	1	0	0	0	0	0	0	0	1	0	0	0	0	0	1	0	0	0	0	0	4
1	2	0	0	0	0	0	0	1	3	2	3	2	2	2	0	0	0	0	0	1	0	0	0	0	0	1	0	0	0	0	0	0	0	1
1	1	0	0	0	0	0	0	1	2	3
0	2	1	0	1	1	0	0	0	1	3
0	1	0	1	1	1	0	0	0	2	1	1	1	1	2	1	0	0	1	0	0	0	0	1	0	0	0	0	0	0	0	0	1	0	2
1	2	0	0	0	0	0	0	1	3	2	1	1	1	1	1	0	0	0	0	0	0	0	0	0	0	0	0	1	0	0	0	0	0	1
1	2	0	1	0	0	0	0	0	1	3
1	1	0	0	1	0	0	0	0	3	3
1	1	0	1	0	0	1	1	0	2	2	3	1	2	1	1	0	0	0	0	0	1	1	0	0	0	0	0	1	0	0	0	0	0	5
1	2	0	0	0	0	0	0	1	3	3
1	2	0	0	0	0	0	1	0	2	2	3	1	2	2	1	0	0	0	0	0	0	0	0	0	0	1	0	1	0	0	0	0	0	4
1	2	0	0	0	0	0	0	1	2	2	1	1	1	1	1	0	0	0	0	0	0	0	0	0	0	1	0	0	1	0	0	0	0	1
1	2	0	0	0	1	0	0	0	2	2	1	1	1	2	1	0	0	0	0	0	0	0	0	0	0	1	0	1	1	0	0	0	0	4
1	1	0	1	0	0	1	1	0	1	1	1	1	2	4	1	1	0	0	0	0	0	0	0	0	0	1	1	1	1	0	0	0	0	1
1	2	0	0	0	0	0	0	1	2	2	1	2	3	2	1	0	0	0	0	0	1	1	0	0	0	1	0	1	0	0	0	0	0	4
1	1	1	0	0	0	0	0	0	1	1	1	7	4	4	1	0	0	0	0	0	0	0	0	0	0	1	0	0	0	0	0	0	0	6
1	2	0	0	0	0	0	0	1	1	3
1	1	0	0	0	0	0	1	0	2	3
0	3	1	0	0	1	0	0	0	2	3
0	2	0	0	1	0	0	0	0	3	3
0	1	0	0	0	0	0	0	1	3	3
1	2	0	0	0	0	0	0	1	3	3
1	3	1	0	1	0	0	0	0	1	1	1	1	1	1	1	0	0	0	0	0	0	0	0	0	0	0	0	1	0	0	0	0	0	3
1	0	0	1	1	0	1	1	0	1	2	2	1	2	2	1	0	0	0	0	0	0	0	1	0	0	0	0	0	0	0	0	1	0	2
0	1	0	0	0	1	0	0	0	1	1	1	1	2	2	1	0	0	0	0	0	0	0	0	0	0	0	0	1	0	0	0	0	0	3
0	0	0	1	1	1	1	0	0	3	2	3	1	2	2	1	0	0	0	0	0	0	0	0	0	0	0	0	1	0	0	0	0	0	1
1	2	0	1	0	0	1	1	0	2	1	3	1	2	2	1	0	0	0	0	0	0	0	0	0	0	0	0	1	0	0	0	0	0	4
1	2	0	1	0	0	0	0	0	1	3
0	1	0	0	0	1	0	0	0	2	2	1	1	1	1	1	0	0	0	0	0	0	0	0	0	0	1	0	1	0	0	0	0	0	1
1	2	0	0	0	0	1	1	0	1	2	1	1	1	2	1	0	0	0	0	0	0	0	0	0	0	0	0	1	1	0	0	0	0	5
0	1	0	0	0	1	0	0	0	1	1	1	1	3	3	1	1	0	1	0	0	0	0	0	0	0	1	1	0	0	0	0	0	0	2
1	3	0	1	0	1	0	1	0	1	1	2	1	1	2	1	0	0	0	0	0	0	1	1	0	0	1	0	0	0	0	0	0	0	1
1	0	0	0	0	0	0	0	1	1	1	1	2	1	1	1	0	0	0	0	0	0	0	0	0	0	0	0	0	1	0	0	0	0	3
1	2	0	0	0	0	0	0	1	1	1	1	1	2	2	1	0	0	0	0	0	0	0	0	0	0	0	0	1	0	0	0	0	0	2
1	2	0	0	0	0	0	0	1	3	3
1	1	0	0	0	0	0	0	1	2	3
1	2	1	0	1	1	0	0	0	3	2	2	2	2	2	1	0	0	0	1	0	0	0	0	0	0	1	1	1	0	0	1	0	0	4
1	2	0	0	0	0	0	0	1	2	3
1	2	0	1	0	0	0	0	0	2	3
0	1	0	0	1	0	0	0	0	1	2	2	1	2	1	1	0	0	0	0	0	0	0	0	0	0	1	0	0	0	0	1	0	0	1
1	3	0	0	0	0	0	0	1	1	3
0	1	0	0	0	0	0	0	1	2	2	1	1	3	2	1	1	0	0	0	0	0	0	0	0	0	1	0	0	0	0	0	0	0	4
0	1	0	0	0	0	0	0	1	3	3
1	2	0	1	0	0	0	0	0	2	2	1	1	1	1	1	0	0	0	0	0	0	0	0	0	0	1	0	1	0	0	0	0	0	2
1	2	0	1	1	0	0	0	0	3	1	1	1	3	4	1	1	0	1	1	0	0	0	0	0	0	1	1	1	1	0	1	1	0	5
0	2	1	0	1	1	1	0	0	1	3
1	3	0	1	0	1	0	0	0	3	3
0	1	0	0	0	1	0	0	0	3	3
1	3	0	0	1	0	0	0	0	2	1	1	1	2	1	1	1	0	0	0	0	0	0	0	0	0	0	0	1	0	0	0	0	0	1
0	1	0	0	1	0	0	0	0	1	3
1	2	0	0	0	0	1	0	0	1	2	1	1	2	1	1	1	0	0	0	0	0	0	0	0	0	1	0	1	0	0	0	0	0	2
0	1	0	0	0	0	0	1	0	3	1	2	1	3	2	0	1	0	1	1	0	0	0	0	0	0	0	0	0	1	0	0	0	0	1
1	1	0	1	0	0	0	0	0	1	1	1	1	2	1	0	0	0	1	0	0	0	0	0	0	0	0	0	1	0	0	0	0	0	1
1	2	0	0	0	0	0	0	1	2	2	1	1	1	1	1	0	0	0	0	0	0	0	0	0	0	0	0	1	0	0	0	0	0	1
0	2	0	0	0	0	0	0	1	1	3
1	2	1	0	1	1	1	1	0	2	1	3	2	3	1	1	1	1	1	0	1	1	0	1	0	0	1	0	0	0	0	0	0	0	5
1	2	0	0	0	0	0	0	1	3	3
1	1	0	0	0	0	1	0	0	2	3
1	3	0	0	1	0	0	0	0	2	3
1	2	0	0	0	0	0	0	1	1	3
1	2	0	0	0	0	0	0	1	2	2	1	1	2	1	1	0	0	0	0	0	0	0	0	0	0	0	0	1	0	0	0	0	0	1
1	2	0	0	0	0	0	0	1	1	2	1	2	1	1	1	0	0	0	0	0	0	0	0	0	0	0	0	0	1	0	0	0	0	1
0	2	0	1	1	1	0	0	0	1	2	2	1	3	2	1	0	0	0	0	0	0	0	0	0	0	1	0	1	1	0	0	0	0	5
0	2	0	0	0	0	0	0	1	1	2	1	1	1	2	0	0	0	1	0	0	0	0	0	0	0	0	0	1	0	0	0	0	0	4
1	1	0	0	0	0	0	0	1	1	1	1	1	2	2	1	0	0	0	0	0	0	0	0	0	0	1	0	0	0	0	0	0	0	4
0	1	0	0	0	1	0	1	0	2	1	1	4	3	3	1	0	0	1	1	0	0	0	1	0	0	1	1	1	0	0	0	1	0	4
1	3	0	0	1	0	0	0	0	2	2	1	1	2	2	1	0	0	0	0	0	0	0	0	0	0	0	0	1	1	0	0	0	0	3
1	1	0	1	0	0	1	1	0	3	1	1	2	4	4	1	1	1	1	1	1	1	1	1	0	0	1	1	1	0	0	0	0	0	1
1	2	0	0	1	0	0	1	0	2	2	1	1	1	1	1	0	0	0	0	0	0	0	0	0	0	1	0	1	0	0	0	0	0	1
0	1	0	0	1	1	1	0	0	1	3
0	2	0	0	0	0	0	0	1	3	2	1	2	1	1	1	0	0	0	0	0	0	0	0	0	0	0	0	1	0	0	0	0	0	1
0	1	0	0	1	0	0	0	0	2	1	1	1	2	1	1	0	0	0	0	0	0	0	0	0	0	0	0	1	1	0	0	0	0	3
0	1	0	1	0	1	1	0	0	2	1	3	2	3	2	1	1	0	1	1	0	1	1	1	0	0	1	0	1	1	1	0	0	0	2
1	2	1	0	1	1	0	0	0	2	1	3	1	3	2	0	0	0	1	1	0	1	1	1	1	0	0	0	0	1	0	0	0	0	5
1	2	0	0	1	1	0	1	0	3	2	1	1	2	2	1	0	0	0	0	0	0	0	0	0	0	0	0	1	0	0	0	0	0	4
1	1	0	1	1	1	0	0	0	3	3
1	3	0	0	0	0	0	0	1	1	3
1	3	1	0	0	0	0	0	0	2	3
1	1	0	1	0	0	0	0	0	1	3
0	2	0	0	0	1	0	0	0	2	3
0	1	0	0	0	1	0	0	0	3	3
1	2	0	0	0	0	0	0	1	2	3
1	2	0	1	1	0	0	0	0	2	3
0	1	0	0	0	0	0	1	0	1	2	1	1	2	2	1	0	0	0	0	0	0	0	0	0	0	1	0	0	0	0	0	0	0	1
1	2	0	0	0	1	0	0	0	2	2	1	1	1	1	1	0	0	0	0	0	0	0	0	0	0	0	0	1	0	0	0	0	0	1
0	1	0	0	0	0	0	0	1	3	2	1	2	1	2	1	0	0	0	0	0	0	0	0	0	0	1	1	0	0	0	0	0	0	4
0	3	0	0	0	0	0	0	1	1	2	1	2	1	1	1	0	0	0	0	0	0	0	0	0	0	0	0	1	0	0	0	0	0	1
1	2	0	0	0	0	0	0	1	1	1	1	1	1	1	1	0	0	0	0	0	0	0	0	0	0	0	0	0	0	0	0	1	0	1
1	2	0	0	0	0	0	0	1	3	3
1	2	0	0	0	0	0	0	1	3	2	1	1	1	1	1	0	0	0	0	0	0	0	0	0	0	0	0	0	0	0	0	1	0	3
1	3	0	0	0	0	0	0	1	1	3
0	0	0	0	0	0	0	0	1	1	1	1	1	1	1	1	0	0	0	0	0	0	0	0	0	0	0	0	1	0	0	0	0	0	1
1	3	0	0	0	0	0	0	1	1	3
0	1	0	0	0	0	0	1	0	1	1	1	1	1	1	1	0	0	0	0	0	0	0	0	0	0	1	0	0	0	0	0	0	0	1
1	2	0	0	0	0	0	0	1	2	2	1	1	1	1	1	0	0	0	0	0	0	0	0	0	0	1	0	0	0	0	0	0	0	1
1	1	0	0	0	0	0	0	1	2	2	1	1	1	1	1	0	0	0	0	0	0	0	0	0	0	0	0	1	0	0	0	0	0	2
1	3	0	1	1	0	1	0	0	3	3
0	0	0	0	0	0	0	0	1	1	3
1	1	0	0	0	0	0	0	1	1	3
1	2	0	0	0	1	0	0	0	2	3
0	1	0	0	0	0	0	0	1	1	2	1	1	1	1	1	1	0	0	0	0	0	0	0	0	0	1	0	0	0	0	0	0	0	4
0	1	0	0	0	0	0	0	1	1	1	1	1	2	2	1	0	0	0	0	0	0	0	0	0	0	1	0	1	0	0	0	0	0	1
1	2	0	0	0	0	0	0	1	1	3
1	1	0	1	1	0	0	0	0	1	1	3	2	2	1	1	0	0	0	0	0	0	0	0	0	0	0	0	0	1	0	0	0	0	4
1	1	0	1	0	0	0	0	0	3	3
1	2	0	0	0	0	0	0	1	2	2	1	1	1	1	1	0	0	0	0	0	0	0	0	0	0	1	0	0	0	0	0	0	0	2
1	2	0	0	0	0	0	0	1	2	2	1	1	1	1	1	0	0	0	0	0	0	0	0	0	0	1	0	0	0	0	0	0	0	1
1	2	0	0	0	0	0	0	1	1	1	1	2	2	2	0	0	1	0	0	0	0	0	0	0	0	0	1	0	0	0	0	0	0	5
1	1	0	0	1	0	0	0	0	1	2	1	1	2	2	1	1	0	0	0	0	0	0	0	0	0	1	0	0	0	0	0	0	0	2
1	2	0	0	0	0	0	0	1	3	2	1	1	2	1	1	0	0	0	0	0	0	0	0	0	0	0	0	0	1	0	0	0	0	1
1	1	0	0	0	0	0	0	1	2	2	1	1	1	2	1	0	0	0	0	0	0	0	0	0	0	0	0	1	0	0	0	0	0	1
1	1	0	0	0	0	0	0	1	3	3
0	1	0	0	0	0	0	0	1	2	1	3	1	1	1	1	0	0	0	0	0	0	0	0	0	0	1	0	1	0	0	0	0	0	1
0	1	0	1	1	1	0	0	0	1	1	3	1	2	1	1	0	0	0	0	0	0	1	0	0	0	1	1	1	1	0	1	1	0	5
0	1	0	0	1	0	0	0	0	1	3
1	3	0	0	0	0	1	0	0	1	2	1	1	1	2	1	0	0	0	0	0	0	0	0	0	0	0	0	1	1	0	0	0	0	1
0	1	0	1	0	0	0	0	0	2	1	1	1	1	2	1	0	0	0	0	0	0	0	0	0	0	0	0	1	0	0	0	0	0	4
0	2	0	1	1	0	0	0	0	2	2	1	1	1	1	1	0	0	0	0	0	0	0	0	0	0	1	0	0	0	0	0	0	0	1
1	2	0	0	0	0	0	0	1	1	1	1	1	1	1	1	0	0	0	0	0	0	0	0	0	0	1	0	0	0	0	0	0	0	1
0	1	0	0	0	0	0	0	1	3	3
1	2	0	0	0	0	0	0	1	1	2	1	1	2	1	1	0	0	0	0	0	0	0	0	0	0	0	0	1	1	0	0	0	0	4
0	1	0	0	0	1	0	0	0	3	3
0	1	0	0	1	1	1	0	0	3	2	1	1	1	1	0	0	0	0	1	0	0	0	0	0	0	0	0	0	0	0	1	0	0	1
0	2	0	0	0	0	0	0	1	2	3
1	3	0	0	0	0	0	0	1	1	1	1	2	1	1	1	0	1	0	0	0	0	0	0	0	0	1	0	0	0	0	1	0	0	1
1	0	0	0	0	0	0	0	1	3	2	1	1	1	1	1	0	0	0	0	0	0	0	0	0	0	1	0	0	0	0	0	0	0	1
1	1	1	0	0	0	0	0	0	2	1	1	2	3	2	1	0	0	0	0	0	0	0	0	0	0	0	1	0	0	0	0	0	0	1
1	2	0	1	0	0	0	1	0	2	2	1	1	2	2	0	0	0	0	1	0	0	0	0	0	0	0	0	1	0	0	0	0	0	2
0	2	0	0	1	1	0	0	0	2	1	1	2	3	3	0	0	0	0	0	0	0	1	0	0	0	1	0	0	0	0	0	0	0	2
0	1	0	0	0	0	0	0	1	2	1	1	2	3	3	0	0	0	0	0	0	0	1	1	0	0	1	0	1	0	0	0	0	0	3
0	1	0	0	0	0	0	0	1	1	3
1	2	0	0	0	0	0	0	1	3	2	1	4	2	2	1	0	0	0	0	0	0	0	0	0	0	0	1	0	0	0	0	0	0	1
1	3	0	0	1	0	0	0	0	1	1	1	1	1	1	1	0	0	0	0	0	0	0	0	0	0	0	0	0	0	0	0	1	0	3
0	2	0	0	0	1	0	0	0	2	1	1	1	1	1	1	0	0	0	0	0	0	0	0	0	0	0	0	1	1	0	0	0	0	4
0	0	0	1	0	0	0	0	0	3	3
1	3	0	0	0	0	0	0	1	2	3
1	2	0	1	0	0	0	0	0	3	2	2	2	3	3	0	0	0	1	1	0	1	1	0	0	0	0	0	0	1	0	1	0	0	4
1	2	0	0	0	0	0	0	1	3	3
1	2	0	0	0	0	0	0	1	3	3
0	1	0	0	1	1	0	0	0	2	1	1	2	3	2	1	0	0	0	0	0	0	0	1	0	0	0	0	0	1	0	0	0	0	2
0	1	0	0	0	1	0	0	0	1	2	1	1	1	1	1	0	0	0	0	0	0	0	0	0	0	0	0	1	0	0	0	0	0	2
1	3	0	0	0	0	0	0	1	1	3
1	0	0	1	0	0	0	0	0	1	3
1	2	0	0	1	0	0	0	0	2	2	1	1	2	2	1	0	0	0	0	0	0	0	0	0	0	1	0	0	0	0	0	0	0	1
0	2	0	1	0	0	0	0	0	2	2	2	2	4	2	0	0	0	1	0	0	0	0	0	0	0	1	0	1	0	0	1	0	1	1
0	0	0	0	0	0	0	0	1	3	3
0	1	0	0	0	1	0	0	0	1	2	3	1	1	1	0	0	0	0	1	0	0	1	0	0	0	1	0	0	0	0	0	0	0	1
1	1	0	0	0	0	0	0	1	1	3
1	1	0	1	0	1	1	1	0	2	1	2	2	3	3	1	0	0	0	1	1	1	0	0	0	0	1	1	1	1	0	1	0	0	4
0	2	0	0	0	0	0	0	1	3	3
0	0	0	1	0	0	1	1	0	2	2	3	1	2	3	1	0	0	0	0	0	0	0	0	0	0	1	0	1	0	0	0	0	0	4
0	2	0	1	1	0	0	0	0	1	1	1	2	2	2	1	0	0	0	0	0	0	0	0	0	0	0	0	1	1	0	0	0	0	4
0	1	0	0	0	0	0	0	1	2	3
1	1	0	0	0	1	0	0	0	3	3
1	3	0	0	1	0	0	1	0	1	2	2	1	1	1	1	0	0	0	0	0	0	0	0	0	0	1	0	0	0	0	0	0	0	1
1	1	0	1	0	0	0	0	0	2	3
1	3	0	0	0	0	0	0	1	1	1	1	1	1	1	1	0	0	0	0	0	0	0	0	0	0	0	0	1	0	0	0	0	0	3
0	2	0	0	0	0	0	0	1	2	1	1	3	2	3	0	0	0	1	0	0	0	0	0	0	0	1	0	0	0	0	0	0	0	4
0	3	0	1	0	0	0	0	0	2	3
1	0	0	1	0	0	0	0	0	1	2	4	3	3	3	0	1	0	0	0	0	0	0	0	0	0	0	0	0	0	1	0	0	0	5
1	2	0	0	0	1	0	0	0	3	3
1	2	0	0	0	1	0	0	0	1	2	2	1	1	1	1	0	0	0	0	0	0	0	0	0	0	0	0	1	1	0	0	0	0	2
1	1	0	0	0	0	0	0	1	1	3
1	2	0	0	0	0	0	0	1	1	3
1	2	0	0	0	0	0	0	1	2	2	1	1	3	2	1	1	0	0	1	1	0	0	0	0	0	1	0	1	0	0	0	1	0	1
1	0	0	0	0	0	0	0	1	2	3
1	3	1	0	0	0	0	0	0	2	3
1	2	0	0	0	0	0	0	1	2	3
0	1	0	1	1	1	1	1	0	1	1	3	2	2	2	1	0	0	1	0	0	0	0	0	0	0	1	0	0	0	0	1	0	0	1
1	1	1	0	0	1	0	0	0	2	3
0	1	0	0	0	1	1	0	0	2	2	1	1	1	1	0	1	0	0	0	0	0	0	0	0	0	1	0	1	0	0	0	0	0	2
0	0	0	0	0	1	0	0	0	1	1	1	1	2	2	1	0	0	0	0	0	0	0	0	0	0	0	0	1	0	0	0	0	0	4
1	2	0	0	0	0	0	0	1	3	3
0	2	0	0	1	1	0	0	0	1	2	1	2	2	2	1	0	0	0	0	0	0	0	0	0	0	0	0	0	1	0	0	0	1	2
0	1	0	0	0	1	0	0	0	3	2	3	1	1	1	1	0	0	0	0	0	0	0	0	0	0	0	0	1	0	0	0	0	0	2
1	2	0	0	0	0	0	0	1	3	3
0	2	1	0	0	0	0	0	0	1	3
1	2	0	0	0	0	0	0	1	1	2	1	1	3	2	1	0	0	0	0	0	0	0	0	0	0	0	0	0	1	0	0	0	0	3
1	2	0	0	0	1	0	0	0	1	2	1	1	2	1	1	0	0	0	0	0	0	0	0	0	0	0	1	0	0	0	0	0	0	1
1	3	0	0	0	0	0	0	1	1	1	1	1	2	1	1	0	0	0	0	0	0	0	0	0	0	0	0	0	0	0	0	1	0	1
1	3	0	0	0	0	0	0	1	1	2	1	1	1	1	0	0	0	0	0	0	0	0	0	0	1	0	0	0	0	0	0	0	1	1
1	2	0	0	0	0	0	0	1	3	3
1	2	0	0	0	0	0	0	1	3	3
1	2	0	0	0	0	0	0	1	2	3
1	1	0	0	0	0	1	0	0	2	3
1	3	0	0	0	0	0	0	1	1	3
1	3	0	0	0	0	0	0	1	1	2	1	1	1	3	1	0	0	0	0	0	0	0	0	0	0	0	0	1	0	0	0	0	0	3
1	2	0	0	0	0	0	0	1	1	2	2	1	3	3	1	0	0	0	0	0	0	0	0	0	0	1	0	0	0	0	0	0	0	1
0	2	0	1	1	0	0	1	0	3	2	3	1	3	2	1	1	1	0	0	0	0	0	0	0	0	1	0	0	0	0	1	0	0	4
1	1	0	0	0	0	0	0	1	1	3
0	1	1	0	0	1	0	1	0	2	1	4	2	3	1	1	1	1	1	1	0	0	1	1	0	0	0	0	1	1	0	1	0	0	3
0	1	0	0	0	0	0	0	1	1	3
0	2	0	1	1	0	0	0	0	1	2	1	1	1	2	1	1	0	0	0	0	0	0	0	0	0	1	0	1	1	0	0	0	0	3
0	1	0	1	1	1	0	0	0	1	2	1	1	2	1	0	0	0	0	0	0	0	0	1	0	0	1	0	1	0	0	0	0	0	2
0	2	0	1	1	0	1	1	0	2	1	1	1	2	2	1	0	0	0	0	0	0	0	0	0	0	0	0	1	0	0	0	0	0	5
0	3	0	1	1	1	0	0	0	2	2	3	1	2	2	1	0	0	0	0	0	0	0	1	0	0	1	0	0	0	0	1	0	0	1
0	1	1	0	0	0	0	0	0	1	3
0	1	1	0	0	0	0	0	0	2	1	2	1	1	3	1	1	0	0	0	0	0	1	0	0	0	1	0	0	0	0	0	0	0	4
1	1	0	1	0	0	0	1	0	1	2	1	1	1	1	1	0	0	0	0	0	0	0	0	0	0	0	0	1	0	0	0	0	0	1
1	1	0	0	0	0	0	0	1	3	1	1	2	1	1	1	0	0	0	0	0	0	0	0	0	0	1	0	0	0	0	0	0	0	3
0	2	0	0	1	0	0	0	0	2	1	1	2	1	1	1	1	0	0	0	0	0	0	0	0	0	0	0	1	1	0	0	0	0	2
0	2	0	1	0	1	0	0	0	2	3
1	1	0	0	0	0	0	1	0	1	3
1	1	0	0	0	0	0	0	1	2	3
0	1	0	0	1	0	1	1	0	2	1	1	1	3	2	1	1	0	0	0	0	0	1	0	0	0	1	0	0	0	0	0	0	0	2
0	2	0	1	1	0	0	0	0	3	2	3	3	2	3	1	0	1	0	0	0	0	0	0	0	0	1	1	0	1	0	0	0	0	1
0	1	0	0	1	1	1	0	0	1	3
1	2	0	0	0	0	0	1	0	1	2	1	1	3	2	1	1	0	0	0	0	0	0	0	0	0	0	0	1	1	0	0	0	0	4
0	1	0	0	1	0	0	0	0	2	3
1	2	0	0	0	0	0	0	1	1	2	1	1	1	1	1	0	0	0	0	0	0	0	0	0	0	0	0	1	1	0	0	0	0	3
1	2	0	0	0	0	0	0	1	3	2	1	1	1	1	1	0	0	0	0	0	0	0	0	0	0	1	0	0	0	0	0	0	0	1
0	1	1	0	0	0	0	1	0	1	3
1	3	0	1	0	0	0	0	0	1	1	1	1	2	2	1	0	0	0	0	0	0	0	0	0	0	0	0	0	0	0	0	1	0	1
1	2	1	0	1	0	0	0	0	1	1	2	1	3	2	1	0	0	0	0	0	0	0	0	0	0	1	0	0	0	0	0	0	0	1
0	1	0	1	0	0	0	0	0	1	3
0	3	0	0	0	0	0	0	1	1	2	1	1	1	1	1	0	0	0	0	0	0	0	0	0	0	0	0	1	0	0	0	0	0	2
0	2	0	0	0	0	0	0	1	1	3
1	2	0	0	1	0	0	0	0	1	2	1	1	2	1	1	0	0	0	0	0	0	0	0	0	0	1	0	1	0	0	0	0	0	2
1	1	0	0	1	0	0	1	0	1	2	1	1	1	2	0	0	0	0	1	0	0	1	0	0	0	0	1	1	0	0	0	0	0	1
1	3	1	0	1	0	1	1	0	2	2	3	1	2	2	1	0	0	0	0	1	0	0	0	0	0	1	0	0	1	0	0	0	0	3
1	1	0	0	0	0	0	0	1	2	3
1	2	0	0	0	0	0	0	1	2	1	1	2	3	3	1	0	0	0	0	0	0	0	0	0	0	1	0	0	0	0	0	0	0	1
1	2	0	1	0	1	0	0	0	1	3
0	2	0	0	0	0	0	0	1	2	2	1	1	4	2	1	0	0	0	0	0	0	0	0	0	0	0	0	0	1	0	0	0	0	5
0	1	0	0	1	0	0	0	0	2	2	2	1	1	2	0	0	1	0	0	0	0	0	0	0	0	1	0	0	0	0	0	0	0	1
1	3	0	0	0	0	0	0	1	3	3
1	3	0	1	0	0	0	0	0	1	2	3	1	1	1	0	1	0	0	0	0	1	0	0	0	0	0	0	0	0	0	1	0	0	1
0	2	0	0	0	0	0	0	1	1	3
1	3	0	0	0	0	0	0	1	2	2	1	2	2	2	0	0	0	0	0	0	1	0	0	0	0	1	0	0	0	0	0	0	0	4
0	1	0	1	0	1	1	1	0	1	2	3	1	1	3	0	0	0	1	0	0	0	0	0	0	0	1	0	0	0	0	0	0	0	1
0	0	0	0	0	1	0	0	0	1	2	1	1	2	3	1	0	0	0	0	0	0	0	0	0	0	1	0	1	1	0	0	0	0	3
1	3	0	1	1	0	0	0	0	1	3
1	3	0	0	0	0	0	0	1	3	3
1	2	1	0	0	0	0	0	0	2	3
1	2	0	0	0	0	0	0	1	1	2	1	1	1	1	1	0	0	0	0	0	0	0	0	0	0	0	0	0	1	0	0	0	0	1
0	2	0	0	1	0	0	0	0	1	3
0	0	0	1	0	1	1	1	0	1	2	1	1	2	2	1	0	0	0	0	0	0	1	0	0	0	1	0	0	0	0	0	0	0	4
1	0	0	0	0	0	0	0	1	2	3
1	3	0	0	0	0	1	0	0	3	3
0	1	0	0	0	0	0	0	1	2	2	1	1	3	2	1	0	0	0	0	0	0	0	0	0	0	1	0	0	0	0	0	0	0	1
1	3	1	0	1	0	0	0	0	1	1	3	1	1	2	1	0	0	0	0	0	0	0	0	0	0	0	0	1	1	0	0	1	0	5
0	0	0	0	0	0	0	0	1	2	2	1	1	3	2	1	0	0	1	0	0	0	0	0	0	0	1	0	0	0	0	0	0	0	2
1	1	0	0	1	0	0	0	0	3	3
1	1	0	1	0	1	1	1	0	2	2	3	1	2	2	1	1	0	0	1	0	0	0	1	0	0	0	0	0	0	0	1	0	0	4
0	1	0	0	1	1	0	0	0	2	1	1	1	3	3	1	0	0	0	0	0	0	0	0	0	0	0	0	0	0	0	0	1	0	3
0	1	0	0	0	0	0	0	1	3	1	1	2	1	1	1	1	1	0	0	0	0	0	0	0	0	0	0	1	0	0	0	0	0	1
1	2	0	0	0	0	0	0	1	1	1	1	2	1	2	0	0	1	0	0	0	0	0	0	0	0	1	0	0	0	0	0	0	0	3
1	2	0	1	0	0	0	0	0	1	3
0	2	0	0	0	1	0	0	0	1	3
0	2	0	0	1	0	0	0	0	1	2	1	1	2	2	1	1	1	0	0	0	0	0	1	0	0	1	0	1	0	1	0	0	0	2
1	2	0	0	1	0	0	0	0	3	2	1	1	1	4	1	0	0	0	0	0	0	0	0	0	0	0	1	0	0	0	0	0	0	1
1	2	0	0	0	0	0	0	1	3	3
1	1	0	0	0	0	0	0	1	2	2	1	1	1	1	1	0	0	0	0	0	0	0	0	0	0	0	0	1	0	0	0	0	0	1
1	2	0	0	0	0	0	0	1	1	2	1	1	1	1	1	0	0	0	0	0	0	0	0	0	0	1	0	1	0	0	0	0	0	2
1	0	0	0	0	0	0	0	1	1	3
1	2	0	0	0	0	0	0	1	2	2	1	2	1	2	1	0	0	0	0	0	0	0	0	0	0	1	0	0	0	0	0	0	0	1
1	1	0	0	0	0	0	0	1	1	1	1	2	3	3	1	0	0	0	0	0	0	0	0	0	0	1	0	0	0	0	0	0	0	4
1	1	0	0	0	0	0	0	1	2	2	1	1	1	1	0	0	0	0	1	0	0	0	0	0	0	0	0	0	0	0	1	0	0	2
0	0	0	0	0	0	0	0	1	1	2	1	1	1	1	1	0	0	0	0	0	0	0	0	0	0	0	0	1	0	0	0	0	0	1
1	3	0	0	0	0	0	0	1	3	3
0	0	0	0	0	0	0	0	1	1	3
1	1	0	0	0	0	0	0	1	2	1	1	1	4	3	1	0	0	0	0	0	0	0	0	0	0	0	0	0	0	0	0	1	0	1
0	1	0	1	1	1	0	0	0	1	2	1	1	1	1	1	1	0	0	0	0	0	0	0	0	0	1	0	0	0	0	0	0	0	1
1	2	1	0	0	0	0	0	0	2	2	2	2	1	1	1	0	0	0	0	0	0	0	0	0	0	0	0	1	0	0	0	0	0	1
1	2	0	0	0	0	0	0	1	1	2	1	1	2	1	1	0	0	0	0	0	0	0	0	0	0	0	0	1	0	0	0	0	0	2
1	1	0	0	0	0	0	0	1	1	2	2	1	1	1	1	0	0	0	0	0	0	0	0	0	0	1	0	0	1	0	0	0	0	1
0	2	0	0	0	0	0	0	1	2	2	1	1	1	1	1	0	0	0	0	0	0	0	0	0	0	0	0	1	0	0	0	0	0	1
1	1	0	0	0	0	0	0	1	1	3
1	0	0	1	0	1	0	1	0	1	2	3	4	2	2	0	0	0	0	1	0	1	0	1	0	0	0	1	0	0	1	0	1	0	2
1	2	0	0	0	0	0	0	1	2	3
0	1	0	1	0	0	0	0	0	2	2	3	1	1	1	1	0	0	0	0	0	0	0	0	0	0	1	0	0	0	0	0	0	0	2
0	1	0	1	1	0	0	1	0	3	2	3	1	1	2	1	1	0	1	0	0	0	0	0	0	0	1	0	0	0	0	0	0	0	1
1	2	0	0	0	0	0	0	1	2	2	1	1	1	1	1	0	0	0	0	0	0	0	0	0	0	1	0	1	0	0	0	0	0	1
1	1	0	0	0	0	0	0	1	3	3
1	0	0	0	0	0	0	0	1	3	3
0	3	0	0	0	0	0	0	1	3	3
0	2	0	0	0	0	0	0	1	2	2	1	1	2	1	1	0	0	0	0	0	0	0	0	0	0	0	0	1	1	0	0	0	0	2
1	3	0	0	0	0	0	0	1	1	3
1	1	0	1	0	0	0	0	0	1	2	3	1	1	1	0	0	0	1	0	0	0	0	0	0	0	1	1	1	0	1	0	0	0	1
0	3	1	0	0	0	0	0	0	3	3
0	0	0	0	1	1	0	0	0	2	2	1	1	1	3	1	0	0	0	0	0	0	0	0	0	0	1	0	1	0	0	0	0	0	4
1	2	0	0	0	0	1	1	0	1	2	1	2	1	2	1	0	0	0	0	0	0	0	0	0	0	0	0	0	1	0	0	0	0	3
1	0	1	0	0	0	0	0	0	1	2	2	4	2	3	0	0	0	1	0	0	0	0	0	1	0	0	0	1	0	0	0	0	0	4
0	1	0	0	1	0	0	0	0	2	2	1	1	1	1	1	0	0	0	0	0	0	0	0	0	0	1	0	1	0	0	0	0	0	1
1	2	0	0	1	0	0	0	0	1	3
1	2	0	0	0	0	0	0	1	2	3
1	1	0	1	0	0	0	0	0	1	3
1	1	0	1	0	0	0	0	0	1	2	1	1	2	1	1	0	0	0	0	0	0	0	0	0	0	0	0	1	0	0	0	0	0	1
1	1	0	0	0	0	0	0	1	1	2	1	1	1	1	1	0	0	0	0	0	0	0	0	0	0	0	0	0	1	0	0	0	0	1
0	0	1	0	0	0	0	0	0	1	2	1	1	1	1	1	0	0	0	0	0	0	0	0	0	0	0	0	1	0	0	0	0	0	3
1	2	0	0	0	0	0	0	1	1	2	1	1	1	1	1	0	0	0	0	0	0	0	0	0	0	0	0	1	0	0	0	0	0	1
0	1	1	0	0	1	1	1	0	1	1	4	2	3	2	1	0	0	0	0	1	1	0	1	0	0	0	0	1	0	0	0	0	0	5
1	1	0	0	1	0	0	0	0	2	3
1	1	0	1	0	0	0	0	0	3	3
0	0	1	0	1	1	1	0	0	1	2	1	7	3	1	0	0	0	0	1	0	1	1	0	0	0	0	0	0	0	0	0	0	1	2
1	0	0	0	0	0	1	0	0	2	2	1	1	2	2	1	0	0	0	0	0	0	0	0	0	0	1	0	0	1	0	0	0	0	2
1	2	0	0	0	0	0	0	1	1	2	1	1	1	1	1	0	0	0	0	0	0	0	0	0	0	0	0	0	1	0	0	0	0	1
1	2	0	0	0	0	0	1	0	3	2	1	2	1	2	0	0	1	0	0	0	0	0	0	0	0	0	0	0	0	0	1	0	0	1
0	2	0	0	1	0	0	0	0	2	2	4	1	1	2	1	0	0	1	0	0	0	0	0	0	0	1	0	0	0	0	0	0	0	4
0	3	0	0	1	0	0	0	0	3	3
1	2	0	1	0	1	0	0	0	1	2	3	1	2	1	1	0	1	0	0	0	1	0	0	0	0	0	0	0	1	0	1	0	0	2
0	1	0	0	0	1	0	0	0	1	3
0	0	0	0	0	0	0	0	1	1	2	1	1	2	1	1	0	0	0	0	0	0	0	0	0	0	1	0	0	0	0	0	0	0	1
1	2	0	1	1	0	0	0	0	3	2	1	2	2	2	0	1	1	0	0	0	0	0	0	0	0	0	0	0	0	1	0	0	0	2
0	1	0	1	1	1	1	1	0	2	2	1	1	1	1	1	0	0	0	0	0	0	0	0	0	0	1	0	0	0	0	0	0	0	3
0	1	0	0	1	0	1	0	0	1	2	1	1	2	2	1	0	0	0	0	0	0	0	0	0	0	1	0	0	0	0	0	0	0	2
0	0	0	0	0	0	0	0	1	1	1	1	2	2	1	1	1	1	0	0	0	0	0	0	0	0	1	1	1	1	0	0	0	0	3
1	3	1	0	0	0	0	0	0	2	1	1	1	4	4	1	0	0	0	0	0	0	0	0	0	0	0	0	1	0	0	0	0	0	4
1	1	0	0	0	1	0	0	0	1	2	1	1	1	3	1	0	0	0	0	0	0	0	0	0	0	0	0	1	0	0	0	0	0	1
0	0	0	0	1	1	0	0	0	3	3
1	2	0	0	0	0	0	0	1	1	3
0	2	0	0	0	0	0	0	1	2	1	2	1	2	2	1	0	0	0	0	0	0	0	0	0	0	1	0	1	0	0	1	0	0	4
1	3	0	0	0	0	0	0	1	3	3
0	2	0	0	0	0	0	0	1	2	3
1	3	0	0	0	0	0	0	1	2	3
1	2	1	0	0	0	0	0	0	1	2	1	1	1	2	1	0	0	0	0	0	0	0	0	0	0	1	0	0	0	0	0	0	0	1
1	2	0	1	0	0	0	0	0	1	2	2	1	2	2	1	0	0	0	0	0	1	0	0	0	0	1	0	0	0	0	0	0	0	1
1	0	0	0	1	0	0	0	0	3	3
1	1	0	0	0	0	0	0	1	2	2	1	1	1	1	1	0	0	0	0	0	0	0	0	0	0	0	0	1	0	0	0	0	0	2
1	1	0	0	0	1	0	0	0	2	3
1	2	0	0	0	0	0	0	1	2	1	1	1	1	1	1	1	0	0	0	0	0	0	0	0	0	0	0	0	0	1	0	0	0	1
1	2	0	1	0	0	0	0	0	1	2	3	1	2	1	0	0	0	1	0	0	0	0	0	0	0	1	0	0	0	0	0	0	0	5
0	2	0	0	0	0	0	0	1	3	1	1	1	1	1	1	0	0	0	0	0	0	0	0	0	0	0	0	1	1	0	0	0	0	4
1	2	0	0	0	0	0	0	1	1	3
1	1	0	0	0	0	0	0	1	3	3
0	0	0	0	1	1	0	0	0	1	1	1	2	3	1	1	0	0	0	0	0	0	0	1	1	0	1	1	1	1	1	0	0	0	3
1	2	0	0	0	0	0	0	1	2	3
1	3	0	0	0	0	0	0	1	3	3
0	1	0	1	1	1	0	0	0	1	2	1	1	2	1	1	0	0	0	0	0	0	0	0	0	0	1	0	0	0	0	0	0	0	1
1	1	0	0	0	0	0	0	1	1	2	4	7	3	3	1	0	0	0	0	0	0	0	0	0	0	1	0	0	0	0	0	0	0	6
1	2	0	0	0	0	0	0	1	3	3
0	2	0	1	1	1	0	0	0	3	1	3	1	2	1	0	0	0	0	0	0	0	1	0	0	0	0	0	1	0	0	0	0	0	5
1	1	0	0	0	0	0	0	1	2	3
1	1	0	0	1	1	0	0	0	1	1	1	2	4	4	1	1	0	0	0	0	0	0	0	0	0	0	0	1	0	0	1	0	0	6
1	2	0	0	0	0	0	0	1	2	3
1	2	0	1	0	0	0	0	0	3	2	3	2	3	2	1	0	0	0	0	0	0	1	0	0	0	1	0	0	1	0	0	0	0	4
0	1	0	1	0	0	0	0	0	1	1	1	1	3	4	1	0	0	0	0	0	0	0	0	0	0	0	0	1	0	0	0	0	0	3
1	0	0	0	0	0	0	0	1	3	3
1	2	0	1	0	0	0	0	0	3	2	2	1	1	1	1	1	0	0	0	0	0	0	0	0	0	1	0	1	0	0	0	0	0	2
1	3	1	0	0	0	0	1	0	1	1	1	1	2	4	1	0	0	0	0	0	0	0	0	0	0	0	0	1	0	0	0	0	0	3
1	1	0	0	0	0	1	0	0	1	2	1	1	2	2	1	0	0	0	0	0	0	0	0	0	0	0	0	0	0	0	0	1	0	1
0	0	0	1	0	0	0	0	0	1	2	3	1	1	1	1	0	0	0	0	0	0	0	0	0	0	0	0	1	0	0	0	0	0	1
1	2	0	0	0	0	0	0	1	1	3
0	0	0	0	0	0	0	0	1	1	3
1	2	0	1	0	0	0	0	0	1	2	1	1	2	2	0	0	0	0	0	1	0	0	0	0	0	1	0	0	1	0	0	0	0	1
1	1	0	0	0	0	0	0	1	1	1	1	1	2	2	0	0	0	0	0	0	1	0	0	0	0	0	0	0	0	0	0	1	0	1
0	2	0	0	0	0	0	0	1	2	3
1	3	0	0	0	0	0	0	1	1	1	1	1	1	1	1	0	0	0	0	0	0	0	0	0	0	0	0	0	1	0	0	0	0	1
1	3	0	0	0	0	0	1	0	2	3
0	2	0	0	0	0	0	0	1	1	3
0	1	0	0	1	0	0	0	0	3	2	1	1	3	2	0	0	0	0	0	1	0	0	0	0	0	1	0	0	0	0	0	0	0	1
0	2	0	0	0	0	0	0	1	1	3
1	3	0	0	0	0	0	1	0	1	1	1	1	1	1	1	0	0	0	0	0	0	0	0	0	0	1	0	1	1	0	0	0	0	3
0	0	0	0	1	0	1	0	0	2	2	2	5	3	3	0	0	0	0	1	0	0	1	0	0	0	0	0	1	0	1	0	0	0	4
0	2	0	0	0	0	0	0	1	3	3
0	1	0	0	1	1	0	1	0	1	2	1	2	3	1	1	0	0	1	0	0	0	0	0	0	0	0	0	1	1	0	0	0	0	3
1	0	1	0	1	0	0	0	0	2	3
1	2	0	0	0	0	0	0	1	1	2	1	1	1	1	1	0	0	0	0	0	0	0	0	0	0	0	0	1	0	0	0	0	0	4
1	2	0	0	0	0	0	0	1	2	3
1	1	0	0	0	0	0	0	1	1	3
1	0	0	0	0	0	0	0	1	1	3
1	1	0	1	0	0	0	0	0	2	2	1	2	3	2	0	1	0	0	0	0	0	0	0	0	0	0	1	0	0	0	0	0	0	4
0	1	0	0	0	1	0	0	0	2	3
1	2	0	0	0	0	0	0	1	2	3
1	1	0	0	0	0	0	0	1	1	1	1	1	1	1	1	0	0	0	0	0	0	0	0	0	0	1	0	0	0	0	0	0	0	1
1	2	0	0	1	0	0	0	0	1	2	1	1	3	2	1	0	0	0	0	1	0	0	0	0	0	0	0	0	0	0	0	1	0	4
1	3	0	0	0	0	0	0	1	3	3
0	0	0	0	0	0	0	0	1	3	3
1	3	0	0	0	1	0	0	0	1	3
1	2	0	1	0	1	1	1	0	2	3
1	2	1	0	0	0	1	0	0	1	2	2	1	1	2	0	1	0	0	1	0	0	1	0	0	0	1	1	0	0	0	1	0	0	4
0	1	0	1	1	0	0	0	0	3	2	1	1	2	2	1	0	0	0	0	0	1	0	0	0	0	1	0	1	1	0	0	0	0	2
1	2	0	1	1	0	0	0	0	2	2	2	2	3	2	0	1	0	1	1	0	0	0	0	0	0	0	0	1	1	1	0	0	0	1
0	2	0	1	0	0	0	0	0	1	2	2	1	2	3	1	0	0	0	0	0	1	0	0	0	0	0	0	0	0	0	0	1	0	2
1	1	0	0	0	0	0	0	1	3	2	1	1	1	1	1	0	0	0	0	0	0	0	0	0	0	1	0	0	0	0	0	0	0	1
0	0	0	0	0	0	1	0	0	1	1	1	1	2	2	1	1	0	0	0	0	0	0	0	0	0	1	1	1	0	0	0	0	0	2
1	1	0	0	0	0	0	0	1	2	2	1	1	1	1	0	0	0	0	0	0	0	0	0	1	0	0	0	0	0	0	0	1	0	1
1	0	0	0	0	0	0	0	1	1	3
1	2	0	0	0	0	0	0	1	1	3
0	2	0	0	0	0	0	0	1	3	3
1	1	0	0	0	0	0	0	1	1	2	1	1	1	1	0	0	1	0	0	0	0	0	0	0	0	1	0	0	0	0	0	0	0	1
0	1	0	0	0	1	0	1	0	2	3
0	1	0	1	1	1	0	1	0	2	1	4	1	3	4	1	0	0	1	0	0	0	0	0	0	0	1	0	1	0	0	0	0	0	4
1	2	0	0	0	0	0	0	1	3	2	1	1	1	1	1	0	0	0	0	0	0	0	0	0	0	0	0	1	0	0	0	0	0	1
1	1	0	0	0	0	0	0	1	1	2	1	1	1	1	1	0	0	0	0	0	0	0	0	0	0	1	0	1	0	0	0	0	0	1
1	2	1	0	1	1	1	0	0	2	2	4	7	4	2	1	1	1	0	1	1	1	1	1	0	0	0	0	1	0	0	0	0	0	5
1	2	0	0	0	1	0	0	0	2	3
0	2	0	0	0	0	0	0	1	2	3
0	1	0	1	1	1	0	0	0	1	2	1	1	2	1	1	0	0	0	0	0	0	0	0	0	0	1	0	1	0	0	0	0	0	3
1	1	0	0	1	0	0	0	0	2	2	1	2	1	2	1	0	0	0	0	0	0	0	0	0	0	1	0	0	0	1	1	0	0	1
1	3	0	0	1	0	1	0	0	1	3
0	2	0	1	0	1	0	0	0	2	3
1	2	0	0	0	0	0	0	1	1	2	1	1	1	1	1	0	0	0	0	0	0	0	0	0	0	0	0	0	1	0	0	0	0	1
0	0	0	1	0	0	0	0	0	2	2	2	1	2	2	1	1	0	0	0	0	1	1	0	0	0	1	0	0	0	0	0	0	0	4
0	2	0	0	0	0	0	0	1	1	2	1	1	2	1	1	0	0	0	0	0	0	0	0	0	0	0	0	1	1	0	0	0	0	3
0	2	0	0	0	0	0	0	1	2	2	1	1	1	1	1	0	0	0	0	0	0	0	0	0	0	0	0	1	1	0	0	0	0	1
0	1	0	1	1	1	0	1	0	3	2	3	5	2	1	0	0	0	0	0	0	0	0	0	0	1	0	0	0	0	0	1	0	0	4
1	2	0	0	0	0	1	0	0	3	2	1	1	1	2	1	0	0	0	0	0	0	0	0	0	0	0	0	1	0	0	0	0	0	1
0	0	0	0	0	0	0	0	1	2	2	3	1	3	3	1	0	0	0	0	0	0	0	0	0	0	1	0	0	0	0	0	0	0	4
1	1	0	1	0	0	0	1	0	2	1	1	1	4	4	1	0	0	0	0	0	0	0	0	0	0	0	0	0	1	0	0	0	0	5
1	2	0	0	1	0	0	0	0	2	1	1	1	2	1	0	1	0	0	0	0	0	0	0	0	0	1	0	0	0	0	0	0	0	2
1	2	0	0	0	0	0	0	1	1	3
0	1	1	0	1	1	0	0	0	1	2	3	1	3	2	1	0	0	1	0	0	0	0	0	0	0	1	0	0	1	0	0	0	0	2
1	2	0	0	0	0	0	0	1	1	2	1	1	1	1	1	0	0	0	0	0	0	0	0	0	0	0	0	0	1	0	0	0	0	5
1	2	0	0	0	0	1	0	0	2	1	3	5	3	3	0	0	0	0	1	1	0	0	0	0	0	1	1	1	0	1	1	1	0	3
0	1	0	1	1	0	1	1	0	1	3
0	3	0	0	0	0	0	0	1	1	3
0	1	0	1	0	1	0	1	0	3	3
0	1	0	1	0	1	1	1	0	3	3
1	0	0	1	0	1	1	1	0	3	3
1	2	0	1	1	1	1	1	0	1	1	3	4	3	1	1	0	0	1	0	0	0	1	0	0	0	0	0	0	1	0	0	0	0	1
0	0	0	0	1	0	0	0	0	3	2	1	1	2	2	1	0	0	0	0	0	0	0	0	0	0	0	0	1	0	0	0	0	0	1
0	2	0	0	0	0	0	0	1	2	2	1	1	3	2	1	0	0	0	0	0	0	0	0	0	0	0	0	0	0	0	0	1	0	4
1	0	0	0	1	0	0	0	0	3	2	1	1	1	1	1	0	0	0	0	0	0	0	0	0	0	1	0	0	0	0	0	0	0	1
1	2	1	0	1	0	1	0	0	2	1	1	1	1	1	1	0	0	0	0	0	0	0	0	0	0	1	0	1	0	0	0	0	0	4
0	2	0	1	1	0	0	0	0	1	1	1	1	1	2	1	0	0	0	0	0	0	0	0	0	0	0	0	1	0	0	0	0	0	2
1	2	0	0	0	0	0	0	1	1	3
1	2	0	1	0	1	0	1	0	1	1	3	1	2	2	1	0	0	0	0	0	0	0	1	0	0	0	0	0	0	0	0	1	0	3
0	1	1	0	0	0	1	0	0	1	2	1	1	1	1	1	1	0	0	0	0	0	0	0	0	0	1	0	0	0	0	0	0	0	1
0	1	1	0	1	0	0	0	0	1	2	3	1	3	2	1	0	0	0	0	0	0	0	0	0	0	0	0	0	1	0	0	0	0	2
1	3	0	0	0	0	0	0	1	2	2	1	2	1	2	1	0	0	0	0	0	0	0	0	0	0	0	0	1	0	0	0	0	0	1
0	2	0	0	0	0	0	0	1	2	2	1	1	1	1	1	0	0	0	0	0	0	0	0	0	0	0	0	0	0	0	0	0	1	2
1	2	0	1	0	0	1	1	0	1	1	1	2	3	2	1	1	1	0	0	1	1	1	0	0	0	0	0	0	0	1	0	0	0	5
0	1	0	0	0	0	0	0	1	1	1	1	1	2	2	1	0	0	0	0	0	0	0	0	0	0	0	0	0	0	0	0	1	0	3
1	2	0	1	1	0	1	1	0	1	2	1	1	3	4	1	1	1	1	0	0	0	0	0	0	0	1	1	1	1	0	0	1	0	4
1	3	0	0	0	0	0	0	1	3	3
0	0	0	0	1	0	0	0	0	1	3
1	1	0	0	1	0	0	0	0	1	3
1	1	0	0	0	0	0	1	0	2	1	1	1	1	2	1	0	0	0	0	0	0	0	0	0	0	0	0	1	0	0	0	0	0	1
1	2	0	0	0	0	0	0	1	2	1	1	1	2	2	1	0	0	0	0	0	0	0	0	0	0	0	0	0	1	0	0	0	1	1
1	2	0	1	0	0	0	0	0	1	3
1	2	0	0	0	0	0	0	1	1	3
1	1	0	1	0	1	0	0	0	1	2	2	2	1	1	1	0	0	0	0	0	0	0	0	0	0	1	0	1	0	0	0	0	0	2
1	1	0	0	0	0	0	0	1	2	1	1	1	3	2	1	0	0	0	0	0	0	0	0	0	0	0	0	1	0	0	0	0	0	1
0	0	0	0	0	0	0	0	1	1	3
0	1	0	1	0	0	1	1	0	1	2	2	1	1	1	1	0	0	0	0	0	0	0	1	0	0	0	0	1	1	0	0	0	0	2
0	2	0	0	0	0	0	0	1	3	3
0	2	0	1	0	0	0	0	0	2	2	1	1	2	2	0	1	0	0	0	0	0	0	0	0	0	0	0	1	0	0	0	0	0	1
1	1	0	1	0	0	0	1	0	1	2	2	2	2	1	1	0	0	0	0	0	0	0	0	0	0	0	0	0	1	0	0	0	0	2
1	1	0	0	0	0	0	0	1	1	3
1	2	0	0	0	0	0	0	1	1	3
1	2	0	0	0	0	0	0	1	3	3
1	2	0	0	0	0	0	0	1	2	2	1	1	3	3	1	0	0	0	0	0	0	0	0	0	0	0	0	0	0	1	0	0	0	1
0	2	0	0	0	1	0	0	0	2	2	1	2	2	2	1	0	0	0	0	0	0	0	0	0	0	1	0	0	0	0	0	0	0	1
1	2	1	0	0	1	1	0	0	2	3
0	1	0	1	0	0	0	0	0	1	1	2	1	1	1	1	0	0	0	0	0	0	0	0	0	0	0	0	1	1	0	0	0	0	5
0	0	0	0	1	0	0	0	0	3	2	1	1	2	1	0	1	0	0	0	0	0	0	0	0	0	0	1	0	0	0	0	0	0	1
1	2	0	1	0	1	0	0	0	2	2	2	2	2	2	1	1	1	0	0	0	0	0	0	0	0	0	0	1	0	0	0	0	0	1
1	0	0	0	1	1	0	0	0	3	3
1	3	0	0	0	0	0	0	1	2	2	2	1	1	1	1	0	0	0	0	0	0	0	0	0	0	0	0	0	1	0	0	0	0	5
1	3	0	0	0	0	0	0	1	3	3
0	1	0	0	0	0	0	1	0	3	2	1	1	1	2	0	0	0	0	0	0	0	1	1	0	0	1	1	0	0	0	0	0	0	1
1	2	0	0	0	0	0	0	1	3	3
1	2	0	0	0	0	0	1	0	2	2	1	1	1	1	1	1	0	0	0	1	0	0	0	0	0	1	0	1	0	0	0	0	0	3
0	1	0	1	0	0	0	0	0	2	2	1	1	2	2	1	0	0	0	0	0	0	0	0	0	0	0	0	1	0	0	0	0	0	2
0	2	0	0	1	0	1	0	0	2	3
1	0	0	0	0	1	0	0	0	1	3
1	2	0	0	0	0	0	0	1	2	3
0	1	0	0	1	0	0	1	0	1	1	1	1	3	2	1	1	0	0	0	0	0	0	0	0	0	1	0	1	0	0	0	0	0	4
1	1	0	0	0	0	0	0	1	3	3
0	2	1	0	0	0	0	0	0	1	1	3	1	1	3	1	0	0	0	0	0	0	0	0	0	0	0	0	1	1	0	0	0	0	1
0	0	0	0	0	0	0	0	1	1	3
0	2	1	0	1	1	0	0	0	3	3
0	2	0	0	0	0	0	0	1	2	2	1	1	1	1	1	0	0	0	0	0	0	0	0	0	0	0	0	1	0	0	0	0	0	4
0	3	0	1	0	0	0	0	0	3	2	3	1	2	2	1	0	0	0	0	0	0	0	0	0	0	0	0	0	0	0	0	1	0	2
1	2	0	0	0	0	0	0	1	2	3
1	1	0	1	1	1	0	0	0	2	2	1	1	3	2	1	1	0	0	0	0	0	0	0	0	0	1	0	1	0	0	0	0	0	1
1	3	0	0	0	0	0	0	1	2	3
0	1	0	0	0	1	1	1	0	2	1	1	1	1	2	1	0	0	0	0	0	0	0	0	0	0	0	0	0	0	0	0	1	0	1
0	3	0	0	0	0	0	0	1	1	2	1	1	2	2	1	0	0	0	0	0	0	0	0	0	0	0	0	1	0	0	0	0	0	1
0	1	1	0	1	1	0	1	0	1	1	1	1	2	3	1	0	0	0	0	0	0	0	0	0	0	0	0	1	1	0	0	0	0	4
1	2	1	0	1	0	0	0	0	1	3
1	0	0	0	0	0	0	0	1	2	2	1	1	1	1	1	0	0	0	0	0	0	0	0	0	0	1	0	0	0	0	0	0	0	1
1	1	0	0	0	0	0	0	1	1	3
0	1	0	1	1	0	0	1	0	1	2	2	1	3	2	1	0	0	0	0	0	0	0	0	0	0	1	0	0	0	0	0	0	0	1
1	1	0	0	0	0	1	1	0	3	2	1	1	2	2	1	0	0	0	0	0	0	0	0	0	0	1	0	0	0	0	0	0	0	1
0	1	1	0	1	0	0	0	0	1	3
0	0	0	0	0	0	0	0	1	3	3
0	3	1	0	0	0	0	0	0	2	2	3	1	3	2	1	0	0	0	0	0	0	0	0	0	0	1	1	0	0	0	1	1	0	4
0	0	0	0	1	1	0	0	0	1	3
0	0	0	0	0	0	0	1	0	2	2	1	1	1	3	1	0	0	0	0	0	0	0	0	0	0	0	0	1	0	0	0	0	0	1
1	1	0	0	0	0	0	0	1	1	3
0	2	0	0	0	0	0	0	1	1	1	1	2	2	2	1	0	0	0	0	0	0	0	0	0	0	0	0	0	1	0	0	0	0	4
1	1	0	0	0	0	0	0	1	2	2	2	1	1	1	1	0	0	0	0	0	0	0	0	0	0	1	0	0	0	0	0	0	0	3
0	2	0	1	0	1	0	0	0	1	2	3	1	2	1	1	0	0	0	0	0	0	0	0	0	0	1	0	0	0	0	0	0	0	1
1	2	0	0	0	1	0	0	0	2	1	1	1	3	2	1	0	0	0	0	0	0	0	0	0	0	0	0	1	0	0	0	0	0	3
0	1	0	0	1	1	0	1	0	2	2	3	1	2	1	1	1	0	0	0	0	0	0	0	0	0	1	0	0	0	0	0	0	0	2
0	2	1	0	1	1	0	1	0	2	1	1	1	2	4	1	0	0	0	0	0	0	0	0	0	0	0	0	1	0	0	0	0	0	1
0	1	1	0	0	0	0	1	0	2	2	2	2	3	2	1	0	0	1	1	0	0	0	0	0	0	1	0	0	0	0	1	0	0	2
0	2	0	1	0	0	0	0	0	2	3
0	0	0	0	0	0	0	0	1	3	3
0	1	0	1	1	0	0	0	0	1	1	1	1	3	1	1	0	0	0	0	0	0	0	0	0	0	0	0	0	0	0	0	1	0	4
1	2	0	0	0	0	1	0	0	2	3
1	1	1	0	0	0	0	0	0	2	2	3	1	3	2	1	1	0	0	1	0	0	1	1	0	0	0	0	1	1	0	1	0	0	5
1	2	0	0	0	0	0	0	1	1	3
1	2	0	0	1	0	0	0	0	2	2	1	1	1	2	1	0	0	0	0	0	0	0	0	0	0	1	0	1	0	0	0	0	0	4
0	2	1	0	0	0	0	0	0	2	1	2	2	3	2	1	0	0	0	0	0	0	0	0	0	0	1	0	0	0	0	0	0	0	4
1	3	0	1	0	0	0	0	0	1	2	1	2	3	2	1	1	1	1	0	0	1	0	0	0	0	1	0	0	0	0	0	0	0	2
1	1	0	0	0	0	0	0	1	3	1	3	2	3	2	1	1	0	1	1	0	0	0	0	0	0	0	0	0	0	0	1	0	0	2
1	2	0	0	0	0	0	0	1	1	1	1	1	3	2	1	0	0	0	0	0	0	0	0	0	0	0	0	1	0	0	0	0	0	4
1	2	0	0	0	0	0	0	1	2	3
0	1	0	0	0	0	0	0	1	1	3
0	3	1	0	1	1	1	1	0	1	1	1	1	3	1	1	0	0	0	0	0	1	0	0	0	0	0	0	1	0	0	0	0	0	3
1	2	0	0	0	0	0	0	1	1	3
1	3	0	0	0	0	0	0	1	2	2	1	1	1	1	1	0	0	0	0	0	0	0	0	0	0	0	0	1	0	0	0	0	0	1
1	1	0	0	0	1	0	0	0	2	2	1	1	2	1	0	0	0	0	0	0	0	1	0	0	0	0	0	1	0	0	0	0	0	1
1	1	0	0	0	1	0	0	0	3	3
1	1	0	0	0	0	0	0	1	1	1	1	1	1	2	1	1	0	0	0	0	0	0	0	0	0	1	1	1	1	0	0	0	0	1
0	1	0	0	1	0	0	1	0	3	2	1	1	2	1	1	0	0	1	0	0	0	0	0	0	0	0	0	1	0	0	0	0	0	2
1	2	0	0	0	0	0	0	1	1	1	1	2	2	1	1	0	0	0	0	0	0	0	0	0	0	0	1	0	0	0	0	0	0	1
0	2	0	0	0	0	0	0	1	1	1	1	1	4	3	1	0	0	0	0	0	0	0	0	0	0	0	0	0	1	0	0	0	0	2
0	1	0	0	0	0	0	1	0	2	2	3	1	3	4	0	1	0	0	0	0	0	0	1	0	0	0	0	0	1	0	0	0	0	1
0	1	1	0	0	0	0	0	0	1	2	3	1	2	2	0	0	0	1	0	0	0	0	0	0	0	1	0	0	0	0	0	0	0	4
0	1	0	0	0	1	0	0	0	2	2	1	2	2	2	1	0	0	0	0	0	0	0	0	0	0	1	0	0	0	0	0	0	0	2
1	2	0	0	0	0	0	0	1	2	3
0	1	1	0	0	0	0	0	0	1	1	1	1	1	1	1	0	0	0	0	0	0	0	0	0	0	1	0	0	0	0	0	0	0	2
1	3	0	1	1	0	0	0	0	1	1	3	1	1	1	1	0	0	0	0	0	0	0	0	0	0	0	0	1	1	0	0	0	0	2
0	0	0	0	0	0	1	1	0	1	2	2	1	3	4	0	0	0	0	0	0	1	1	0	0	0	0	0	1	0	0	0	0	0	1
1	3	0	0	1	0	0	0	0	1	1	1	1	2	2	1	0	0	0	0	0	0	0	0	0	0	0	0	1	0	0	0	0	0	4
0	0	0	0	1	0	0	0	0	1	2	2	1	1	2	1	0	0	0	0	0	1	0	0	0	0	0	0	0	0	1	0	0	0	1
0	1	0	0	1	1	0	0	0	3	2	1	1	2	3	1	0	0	0	0	0	0	0	0	0	0	1	0	1	0	0	0	0	0	1
0	0	0	0	1	1	0	0	0	2	3
0	1	0	1	0	1	0	0	0	1	1	1	1	2	1	1	0	1	0	0	0	0	0	0	0	0	0	0	0	0	0	0	1	0	3
1	2	0	1	0	0	0	0	0	3	2	3	1	3	2	1	0	0	1	0	0	1	0	0	0	0	1	0	0	0	0	0	0	0	5
1	3	1	0	0	1	0	0	0	1	1	1	1	1	2	1	1	0	0	0	0	0	0	0	0	0	1	0	0	1	0	0	0	0	1
0	1	0	1	1	1	0	0	0	2	1	3	1	2	2	1	0	0	1	0	0	0	0	0	0	0	0	0	0	0	0	0	1	0	4
0	3	0	0	1	0	0	0	0	2	2	1	2	2	1	1	0	1	0	0	0	0	0	1	0	0	0	1	0	0	0	0	0	0	3
0	2	1	0	1	1	0	1	0	1	3
1	3	0	0	1	0	0	0	0	3	3
1	2	1	0	0	0	0	0	0	3	3
0	0	0	1	0	1	1	1	0	3	2	3	1	1	1	1	0	0	0	1	0	0	1	0	0	0	1	0	0	0	0	0	0	0	5
0	1	0	1	1	1	1	1	0	1	1	4	2	4	2	1	1	0	0	1	0	0	1	1	0	0	1	1	0	0	0	0	0	0	4
1	2	0	1	0	0	0	0	0	1	1	1	2	2	1	1	0	0	0	0	0	1	0	0	0	0	0	0	1	0	0	0	0	0	4
1	3	0	1	0	0	0	0	0	3	3
1	2	0	0	0	0	0	0	1	1	2	1	1	1	1	0	1	0	0	0	0	0	0	0	0	0	1	0	0	0	0	0	0	0	1
1	1	0	0	0	1	0	0	0	2	3
0	1	0	1	1	0	0	1	0	3	2	3	1	2	2	1	0	0	0	0	0	1	0	0	0	0	0	0	1	1	0	0	0	0	2
0	1	0	0	0	0	0	0	1	3	3
0	2	0	0	0	0	0	0	1	1	3
1	2	0	0	0	1	0	0	0	2	2	1	1	1	1	1	0	0	0	0	0	0	0	0	0	0	0	0	1	0	0	0	0	0	1
0	1	0	1	0	0	0	0	0	1	3
1	2	1	0	0	0	0	0	0	2	2	2	1	2	2	0	1	0	0	0	0	0	0	0	0	0	1	0	0	0	0	0	0	0	2
1	1	0	0	0	0	0	0	1	3	3
0	0	1	0	1	0	0	0	0	2	3
0	1	0	0	1	0	1	1	0	2	2	1	1	1	1	1	0	0	0	0	0	0	0	0	0	0	1	0	0	0	0	0	0	0	2
0	0	0	1	0	1	0	0	0	1	2	1	1	1	1	1	0	0	0	0	0	0	0	0	0	0	0	0	1	0	0	0	0	0	2
0	3	0	0	1	0	0	0	0	2	3
1	2	0	0	0	0	0	0	1	1	3
1	2	0	0	0	0	0	0	1	1	1	1	1	1	1	0	0	0	0	0	0	1	0	0	0	0	1	0	0	0	0	0	0	0	4
0	1	0	0	1	1	1	1	0	2	2	1	1	1	3	1	0	0	0	0	0	0	0	0	0	0	1	0	0	1	0	0	0	0	3
0	1	0	0	0	0	0	0	1	3	3
0	0	0	1	0	0	0	1	0	2	2	1	1	1	1	1	0	0	0	0	0	0	0	0	0	0	1	0	0	0	0	0	0	0	2
1	3	0	1	0	0	0	0	0	1	2	1	1	1	1	0	0	0	0	1	0	0	0	0	0	0	0	0	0	1	0	1	0	0	4
1	1	0	0	0	0	0	0	1	1	2	1	1	1	1	1	0	0	0	0	0	0	0	0	0	0	0	0	1	0	0	0	0	0	1
1	2	0	1	0	0	0	0	0	3	3
1	3	0	1	0	0	0	0	0	1	3
1	2	0	0	0	0	0	0	1	3	3
1	1	0	0	0	0	0	0	1	1	3
1	0	0	0	0	0	0	0	1	2	3
1	3	1	0	0	0	0	0	0	2	2	2	1	2	1	1	0	0	0	0	0	0	0	0	0	0	0	0	1	0	0	0	0	0	4
1	0	0	0	0	0	0	0	1	1	3
0	1	1	0	0	0	1	1	0	1	3
0	0	0	0	0	1	0	1	0	2	2	1	1	2	2	1	0	0	0	0	0	0	1	0	0	0	0	0	1	0	0	0	0	0	3
1	0	0	0	0	0	0	0	1	2	3
1	2	0	0	0	0	0	0	1	1	1	1	1	1	3	1	0	0	0	0	0	0	0	0	0	0	1	0	1	1	0	0	0	0	3
1	2	0	1	1	0	0	0	0	1	2	1	1	1	1	1	0	0	0	0	0	0	0	0	0	0	0	0	1	1	0	0	0	0	2
0	1	0	0	0	1	0	0	0	2	2	1	1	2	3	1	0	0	0	0	0	0	0	0	0	0	0	0	1	0	0	0	0	0	2
1	1	0	0	0	0	0	0	1	2	1	1	2	1	1	0	0	1	0	0	0	0	0	0	0	0	1	0	0	0	0	0	0	0	1
1	3	0	0	0	0	0	0	1	3	3
0	1	0	0	0	0	0	0	1	2	2	1	1	1	1	1	0	0	0	0	0	0	0	0	0	0	1	0	0	0	0	0	0	0	1
1	1	0	0	0	0	0	0	1	2	2	1	1	1	1	1	0	0	0	0	0	0	0	0	0	0	0	0	0	0	0	0	1	0	1
0	2	0	1	0	0	0	0	0	1	3
0	2	0	0	0	0	0	1	0	2	1	1	2	3	2	1	0	0	0	0	0	0	0	0	0	0	0	0	0	1	0	0	0	0	1
0	1	0	0	0	1	0	0	0	2	2	1	1	2	2	0	0	0	0	1	0	0	0	0	0	0	1	0	0	0	0	0	0	0	1
0	0	0	1	1	0	0	1	0	1	2	1	1	3	2	1	0	0	0	0	0	0	0	0	0	0	0	0	1	0	0	0	0	0	4
0	2	0	1	1	0	0	0	0	3	2	1	1	2	2	1	0	0	0	0	0	0	0	0	0	0	0	0	0	0	0	0	0	1	4
0	0	0	0	0	1	1	0	0	1	2	1	1	1	2	1	0	0	0	0	0	0	0	0	0	0	0	0	1	1	0	0	0	0	2
1	1	0	1	0	1	0	0	0	1	2	1	1	2	1	1	0	0	0	0	0	0	0	0	0	0	0	0	1	0	0	0	0	0	1
1	1	0	0	0	0	0	0	1	1	2	1	1	1	1	1	0	0	0	0	0	0	0	0	0	0	0	0	0	1	0	0	0	0	1
1	1	0	0	1	0	0	0	0	1	3
0	0	0	0	0	1	0	0	0	2	1	1	1	1	2	0	0	0	0	0	0	1	1	0	0	0	1	0	0	0	0	0	0	0	1
1	2	0	1	1	1	1	1	0	2	1	2	2	3	2	1	1	1	0	0	0	0	0	0	0	0	1	0	0	0	0	0	0	0	1
0	3	0	0	0	0	0	0	1	1	2	1	1	1	1	1	0	0	0	0	0	0	0	0	0	0	0	0	1	0	0	0	0	0	2
1	2	0	0	0	0	0	0	1	3	1	1	1	1	2	1	0	0	0	0	0	0	0	0	0	0	0	0	1	0	0	0	0	0	5
1	0	0	0	0	1	1	1	0	1	2	2	1	3	2	1	0	0	1	0	0	0	0	0	0	0	1	0	0	1	0	0	0	0	1
1	2	1	0	0	1	1	1	0	3	2	1	1	2	2	1	0	0	0	0	0	0	0	0	0	0	0	0	1	0	0	0	0	0	2
0	2	1	0	0	0	0	0	0	1	2	1	1	1	2	1	0	0	0	0	0	0	0	0	0	0	0	0	0	1	0	0	0	0	3
1	2	0	0	0	0	1	0	0	2	2	1	1	1	1	1	0	0	0	0	0	0	0	0	0	0	0	0	1	0	0	0	0	0	1
1	1	0	0	1	1	1	1	0	1	1	1	1	3	4	1	0	0	0	0	0	0	0	0	0	0	0	0	1	0	0	0	0	0	3
1	2	0	0	0	0	0	0	1	1	2	1	1	3	3	1	0	0	0	0	0	0	0	0	0	0	0	0	1	0	0	0	0	0	4
1	2	0	0	0	0	0	0	1	2	2	1	1	1	2	1	0	0	0	0	0	0	0	0	0	0	0	0	0	0	0	0	1	0	1
0	1	0	0	1	1	1	0	0	1	2	1	1	1	1	1	0	0	0	0	0	0	0	0	0	0	1	1	0	0	0	0	0	0	1
1	2	0	0	0	0	0	0	1	1	2	1	1	1	1	1	0	0	0	0	0	0	0	0	0	0	0	0	1	0	0	0	0	0	1
1	1	0	0	0	0	0	0	1	3	3
0	3	0	1	0	0	0	0	0	2	1	1	2	2	1	1	0	0	0	0	0	0	0	0	0	0	0	0	1	0	0	0	0	0	2
0	1	0	0	1	0	0	0	0	1	3
0	2	0	0	1	0	0	0	0	2	1	1	1	2	2	1	0	0	0	0	0	0	0	0	0	0	1	1	1	0	0	0	0	0	3
1	2	0	0	1	0	1	1	0	1	1	1	1	1	2	1	0	0	0	0	0	0	0	0	0	0	0	0	1	0	0	0	0	0	4
0	0	0	1	0	0	0	0	0	3	2	1	1	2	1	1	0	0	0	0	0	0	0	0	0	0	1	0	0	0	0	0	0	0	1
0	1	0	1	0	1	0	1	0	3	2	3	2	3	2	1	0	1	0	0	1	1	0	0	0	0	0	1	1	0	0	1	0	0	4
1	0	0	0	0	0	0	0	1	2	3
1	1	0	0	0	0	0	0	1	1	3
1	2	0	1	0	0	0	0	0	2	3
0	2	0	0	0	0	0	1	0	1	1	1	1	2	3	1	0	0	0	0	0	0	0	0	0	0	0	0	1	0	0	0	0	0	3
0	3	0	0	0	0	0	0	1	1	2	1	1	2	1	1	0	0	0	0	0	0	0	0	0	0	0	0	1	0	0	0	0	0	1
0	1	0	1	1	1	0	0	0	2	2	1	1	1	1	1	0	0	0	0	0	0	0	0	0	0	1	0	0	0	0	1	0	0	2
0	2	0	1	0	1	1	1	0	1	2	2	1	2	2	1	0	0	0	0	0	0	0	0	0	0	1	0	1	0	0	0	0	0	1
1	3	0	0	0	0	0	0	1	1	2	1	1	1	1	0	0	1	0	0	0	0	0	0	0	0	0	1	0	0	0	0	0	0	1
1	3	0	0	0	0	0	0	1	3	2	1	1	1	1	1	0	0	0	0	0	0	0	0	0	0	1	0	0	0	0	0	0	0	1
1	1	0	0	0	0	0	0	1	1	3
1	1	0	0	1	0	0	0	0	3	2	2	3	3	2	0	1	0	0	0	0	0	0	0	0	0	0	0	0	1	0	0	0	0	3
1	1	0	0	1	0	0	0	0	1	3
1	2	0	0	0	0	0	0	1	2	3
0	0	0	0	1	0	1	0	0	2	2	1	1	1	1	1	0	0	0	0	0	0	0	0	0	0	1	0	0	1	0	0	0	0	2
1	3	0	0	0	0	0	0	1	3	2	1	2	1	2	1	0	0	0	0	0	0	0	0	0	0	1	0	0	0	0	0	0	0	1
1	2	0	0	0	0	0	0	1	3	3
1	2	0	0	0	0	0	0	1	1	3
1	1	0	1	0	0	1	0	0	1	1	1	1	2	2	1	0	0	0	0	0	0	0	0	0	0	0	0	1	1	0	0	0	0	4
0	0	0	0	0	0	0	0	1	1	2	1	1	1	3	1	1	0	0	0	0	0	0	0	0	0	1	0	0	0	0	0	0	0	2
1	1	0	0	0	0	0	0	1	2	3
1	1	0	0	0	0	0	0	1	2	3
1	2	0	0	0	0	0	0	1	1	3
0	1	1	0	0	0	0	0	0	2	1	1	2	1	2	1	0	0	0	0	0	0	0	0	0	0	1	0	0	1	0	0	0	0	1
1	2	0	1	0	0	1	0	0	1	2	1	1	2	1	1	1	0	0	0	0	0	0	0	0	0	0	0	1	0	0	0	0	0	2
1	1	1	0	0	0	1	1	0	1	1	3	3	3	4	1	1	1	0	1	1	1	1	0	0	0	0	0	0	0	0	0	1	0	5
0	2	0	1	1	0	0	0	0	1	2	1	1	2	2	1	1	0	0	0	0	0	0	0	0	0	1	0	0	0	0	0	0	0	1
1	1	0	0	0	0	0	0	1	1	2	1	1	2	3	1	0	0	0	0	0	0	0	0	0	0	0	0	1	0	0	0	0	0	2
0	2	0	0	0	0	0	0	1	2	1	1	7	4	4	0	0	0	0	0	0	1	0	0	0	0	1	1	1	1	1	1	1	0	6
0	0	0	0	0	1	0	0	0	2	2	2	1	1	1	0	0	0	1	0	0	1	1	0	0	0	0	0	0	1	0	0	0	0	1
1	2	1	0	0	1	0	0	0	3	3
1	1	0	1	0	0	0	0	0	2	3
1	2	0	0	0	0	0	0	1	3	3
1	2	0	0	0	0	0	0	1	1	2	1	1	1	1	1	0	0	0	0	0	0	0	0	0	0	1	0	1	0	0	0	0	0	1
1	1	0	0	0	0	1	1	0	1	1	1	1	4	4	0	0	0	0	0	0	0	0	1	0	0	1	0	0	1	0	0	0	0	4
1	0	0	1	0	0	0	0	0	2	3
0	0	0	1	1	1	0	1	0	2	2	1	1	2	2	0	0	0	1	0	0	1	0	0	0	0	1	0	1	1	0	0	0	0	2
1	0	0	0	0	0	0	0	1	1	1	1	2	3	2	1	1	1	0	0	0	0	0	0	0	0	1	0	1	0	1	0	0	0	3
1	0	0	0	0	0	0	0	1	3	3
1	3	0	0	0	0	0	0	1	2	1	1	1	1	2	1	1	1	0	0	0	0	0	0	0	0	1	0	0	0	0	0	0	0	1
0	3	1	0	0	0	0	0	0	1	3
1	1	0	0	0	0	0	1	0	1	1	1	1	1	2	1	0	0	0	0	0	0	0	0	0	0	0	0	1	0	0	0	0	0	3
0	1	0	0	0	1	0	0	0	2	2	1	1	1	1	0	1	0	0	0	0	0	0	0	0	0	1	0	0	0	0	0	0	0	1
1	0	1	0	0	0	0	0	0	3	1	1	1	3	1	0	0	0	0	0	0	0	1	0	0	0	0	0	1	0	0	0	0	0	2
0	1	0	1	0	0	0	1	0	1	1	1	1	3	2	1	1	0	0	0	0	0	0	0	0	0	1	1	1	1	0	0	0	0	4
0	0	0	0	0	1	0	0	0	2	2	1	1	3	2	0	1	0	0	0	0	1	0	0	0	0	0	0	1	0	0	0	0	0	2
0	0	0	0	0	0	0	0	1	3	2	1	1	2	1	1	0	0	0	0	0	0	0	0	0	0	0	1	1	0	0	0	0	0	2
0	1	0	1	1	1	1	1	0	3	2	3	2	1	1	1	1	0	1	0	0	0	1	1	0	0	1	0	0	0	0	0	1	0	1
0	2	0	0	0	1	0	0	0	1	2	1	1	1	2	1	0	0	0	0	0	0	0	0	0	0	0	0	1	0	0	0	0	0	1
0	1	0	0	1	0	0	0	0	1	3
1	1	0	1	0	1	1	1	0	2	2	1	1	2	2	1	0	0	1	0	0	0	0	0	0	0	1	0	0	1	0	0	0	0	3
1	0	0	0	0	0	0	0	1	2	3
0	2	0	1	0	0	1	0	0	2	2	1	1	1	2	1	0	0	0	0	0	0	0	0	0	0	0	0	1	1	0	0	0	0	1
0	0	0	0	1	1	0	0	0	3	2	3	1	1	2	0	0	0	0	0	0	0	1	1	0	0	1	0	0	0	1	0	0	0	1
0	1	0	0	1	1	1	1	0	1	1	1	1	3	3	1	0	0	0	0	0	0	0	0	0	0	0	0	1	0	0	0	0	0	4
0	2	0	0	0	1	0	0	0	3	2	1	1	2	3	1	0	0	0	0	0	0	0	0	0	0	0	0	1	0	0	0	0	0	1
0	2	0	0	0	0	0	0	1	3	3
0	2	0	0	1	1	0	0	0	1	1	1	1	1	2	1	0	0	0	0	0	0	0	0	0	0	1	0	0	0	0	0	0	0	3
0	2	0	1	0	0	1	1	0	1	2	3	1	2	2	0	0	0	1	0	1	0	0	0	0	0	1	0	0	0	0	0	0	0	1
0	1	0	0	1	1	1	1	0	3	3
0	0	0	0	0	0	0	0	1	3	3
0	0	0	0	0	0	1	1	0	1	1	1	3	3	2	1	1	0	0	0	0	0	0	0	0	0	1	1	0	0	0	0	0	0	4
1	1	0	0	0	0	0	0	1	1	2	1	2	1	2	1	0	0	0	0	0	0	0	0	0	0	1	0	0	0	0	0	0	0	1
